# Supplementary material for: Antagonistic and cooperative AGO2-PUM interactions in regulating mRNAs
Source: Sci Rep. 2018 Oct 17;8:15316. doi: 10.1038/s41598-018-33596-4 (PMC6192998; doi:10.1038/s41598-018-33596-4)
Supplement: Supplementary file 2 — Supplementary File S1 [file 41598_2021_33596_MOESM2_ESM.xlsx]

## Sheet: Index
Sheet Name	Description
AGO2 CLIP	AGO2 CLIP alignment and annotation information. Includes PUM knockdown and control conditions
PUM CLIP	PUM1 and PUM2 CLIP alignment and annotation information. Includes wildtype and dicer knockout (NoDice 2-20 and NoDice 4-25) conditions

## Sheet: AGO2 CLIP
Library:	Ago2CLIP_gl3.1_PUM1KD_rep1	Ago2CLIP_dsiPUM1-1_PUM1KD_rep1	Ago2CLIP_dsiPUM1-3_PUM1KD_rep1	Ago2CLIP_gl3.1_PUM1KD_rep2	Ago2CLIP_dsiPUM1-1_PUM1KD_rep2	Ago2CLIP_dsiPUM1-3_PUM1KD_rep2	Ago2CLIP_gl3.1_PUM1KD_rep3	Ago2CLIP_dsiPUM1-1_PUM1KD_rep3	Ago2CLIP_dsiPUM1-3_PUM1KD_rep3	Ago2CLIP_gl3.1_PUM2KD_rep1	Ago2CLIP_dsiPUM2-1_PUM2KD_rep1	Ago2CLIP_dsiPUM2-2_PUM2KD_rep1	Ago2CLIP_gl3.1_PUM2KD_rep2	Ago2CLIP_dsiPUM2-1_PUM2KD_rep2	Ago2CLIP_dsiPUM2-2_PUM2KD_rep2	Ago2CLIP_gl3.1_PUM2KD_rep3	Ago2CLIP_dsiPUM2-1_PUM2KD_rep3	Ago2CLIP_dsiPUM2-2_PUM2KD_rep3	Ago2CLIP_gl3.1_PUM2KD_rep4	Ago2CLIP_dsiPUM2-1_PUM2KD_rep4	Ago2CLIP_dsiPUM2-2_PUM2KD_rep4
Total sequenced reads in library	6450307	6779255	4354969	23351989	15821209	18873363	43540795	40793064	57289529	23059179	22029821	30483210	36505433	26816687	19525756	33299062	33103020	28894126	25393247	32053233	27133614
reads >15nt after clipping adaptor	5223508	4502536	3817472	19870501	13141250	15920783	29363346	29060482	46194027	21687107	19938015	28349232	21312802	16433597	10523144	26196233	28763365	20289876	19183244	25599167	22113010
Unique CLIP fragment sequences after collapsing	240598	331219	168740	1836243	1190550	1209037	2527500	2187945	2945018	500260	456326	435560	2137361	1764780	1724592	984531	935526	835400	1817801	1831604	1637400
Uniquely mapped sequences	60526	45800	52072	248120	178338	189676	167080	164190	256743	86758	69205	79413	128112	188052	175831	105012	103468	75729	121197	155719	194350
Total readcounts for uniquely mappped sequences	105600	75729	79385	344693	251339	266624	294243	306190	455270	190569	145522	200858	212149	282011	240928	200101	196668	153246	192523	248459	293496
Annotation breakdown:
unannotated	12349	11380	8126	70551	48495	48639	59531	62385	82892	30410	30556	30390	61054	63842	58923	42408	45136	33689	38059	48223	64415
exon_CDS	19784	12773	23912	34064	24859	36926	29447	27608	44715	19239	11782	16565	21138	38383	26473	37820	29016	20529	17051	22580	29313
exon_non_coding	1601	1326	1195	15598	10919	9125	10780	9979	20598	3431	2463	2565	12550	11967	16078	4315	4843	2966	8328	10520	11031
exon_utr3	20959	14269	17537	44746	29701	34747	44064	43216	57491	35998	18320	32300	13577	22779	15538	32758	26805	20665	23510	31483	43048
exon_utr5	1469	1088	1249	3605	2342	2795	4306	3475	6283	1159	728	998	3526	3150	4025	2156	1634	1024	2645	3170	3704
intron	9515	9044	7523	117031	89434	90183	85956	82903	156659	32226	26392	30551	61877	101666	83811	39034	43624	28522	65638	83034	90842
mature_miRNA	34736	21884	16686	25894	23236	21270	33960	50728	44868	56512	46364	77158	14901	13916	10223	28754	31488	36106	19688	26655	25361
pre-miRNA	1190	762	534	1352	803	777	2077	2564	2538	2418	1260	2969	1114	742	903	1023	1203	1010	1042	1603	1531
simple	152	105	95	980	696	715	906	889	1170	303	201	164	1349	911	1071	596	621	350	626	722	697
structural_RNA	1211	793	700	4602	3015	2603	3156	3051	5515	1599	1164	1629	3137	4102	3909	1920	1852	1237	2072	2893	2555
transposon	2634	2305	1828	26270	17839	18844	20060	19392	32541	7274	6292	5569	17926	20553	19974	9317	10446	7148	13864	17576	20999

## Sheet: PUM CLIP
Library:	PUM1CLIP_293T_rep1	PUM1CLIP_293T_NoDice_2-20_rep1	PUM1CLIP_293T_NoDice_4-25_rep1	PUM1CLIP_293T_rep2	PUM1CLIP_293T_NoDice_2-20_rep2	PUM1CLIP_293T_NoDice_4-25_rep2	PUM2CLIP_293T_rep1	PUM2CLIP_293T_NoDice_2-20_rep1	PUM2CLIP_293T_NoDice_4-25_rep1
Total sequenced reads in library	31306486	31561629	31648795	26888379	17220018	10245946	13546456	12099217	16129570
reads >15nt after clipping adaptor	22453938	22101993	28928873	23752053	15763986	9412494	12084215	11187328	14781806
Unique CLIP fragment sequences after collapsing	1289647	1228283	1877270	803859	710662	500859	514191	338041	274544
Uniquely mapped sequences	104302	118757	663821	170145	154683	139443	112499	77387	57770
Total readcounts for uniquely mappped sequences	156929	175410	939264	236274	226459	204813	208279	132007	129915
Annotation breakdown:
unannotated	27481	38150	116099	36759	31320	29842	32081	21005	20023
exon_CDS	14845	16381	85773	22035	23632	19322	21848	14568	11425
exon_non_coding	6095	6360	36987	9210	10385	10455	5143	3471	2447
exon_utr3	22975	22150	79622	62728	49208	33864	32937	24207	16094
exon_utr5	1814	1866	7400	3048	4129	2278	2338	1025	881
intron	50638	56777	518476	70505	77531	80940	58072	37278	26591
mature_miRNA	18633	18692	7866	13139	11096	9093	40651	20833	42417
pre-miRNA	860	748	375	758	627	457	1475	634	2740
simple	514	653	1596	857	447	615	346	159	140
structural_RNA	2425	2339	7405	2962	2952	2612	2058	1018	1756
transposon	10649	11294	77665	14273	15132	15335	11330	7809	5401
