# Supplementary material for: Antagonistic and cooperative AGO2-PUM interactions in regulating mRNAs
Source: Sci Rep. 2018 Oct 17;8:15316. doi: 10.1038/s41598-018-33596-4 (PMC6192998; doi:10.1038/s41598-018-33596-4)
Supplement: Supplementary file 3 — Supplementary File S2 [file 41598_2021_33596_MOESM3_ESM.xlsx]

## Sheet: Index
Sheet Name	Description
knockdown siRNA sequences	Sequences of the synthetic siRNAs used for PUM1 and PUM2 knockdown, and non-targeting control
sgRBA, HA, and KO screen seq.	Sequences of single guide RNAs, homology region(homology arms) amplification primers, and validation primers

## Sheet: knockdown siRNA sequences
Name	Sequence
GL3.1 sense	CUUACGCUGAGUACUUCGAUU
GL3.1 antisense	UCGAAGUACUCAGCGUAAGUU
dsiPum1_1_guide	UAAACCAUUGGUCUUGUCCAU
dsiPum1_1_pass	GGACAAGACCAAUGGUUUAUU
dsiPum1_3_guide	UUCUCUUCAAGACACAUGCAA
dsiPum1_3_pass	GCAUGUGUCUUGAAGAGAAUU
dsiPum2_1_guide	UAUGAAUCUAGAACCAUGCUG
dsiPum2_1_pass	GCAUGGUUCUAGAUUCAUAUU
dsiPum2_2_guide	UUUGAGCACAUGACCAUCCAG
dsiPum2_2_pass	GGAUGGUCAUGUGCUCAAAUU

## Sheet: sgRNA, HA, and KO screen seq.
Name	Sequence
single guide RNA sequences:
PUM1_4 ts	CACCGTGTCTCGCCATTGATCACCC
PUM1_15 ts	CACCGCATTCCATATCGCAAACGAG
PUM1_4 bs	AAACGGGTGATCAATGGCGAGACAC
PUM1_15 bs	AAACCTCGTTTGCGATATGGAATGC
Homology Region Amplification Primers:
PUM1_4 RHA FP	GGGTCTCAGTCCACCCAGGAATATTCCTTTTGGTCCATCTTTG
PUM1_15 LHA FP	GGGTCTCAGGCCAGAGCAAGACTCTGTCTCAAAAAAACAAAACAAAAC
PUM1_4 RHA RP	GGGTCTCTCCACTGTGGAATTTTACTTTGTAAGCCTGGTCACT
PUM1_15 LHA RP	GGGTCTCTCACGGTTTGCGATATGGAATGTCTGATGTCATGC
KO Screening/Validation Primers:
PUM1_4 Val FP	CAATTGCTGAGGAAAGGAGCTCTAAGACA
PUM1_4 Val RP	AGTTTCCTGTGTAATAGCAGTTGAAAACATAATTAGAGGA
resistance_Val FP	AAGACAATAGCAGGCATGCTGGG
