# Supplementary material for: Antagonistic and cooperative AGO2-PUM interactions in regulating mRNAs
Source: Sci Rep. 2018 Oct 17;8:15316. doi: 10.1038/s41598-018-33596-4 (PMC6192998; doi:10.1038/s41598-018-33596-4)
Supplement: Supplementary file 4 — Supplementary File S3 [file 41598_2021_33596_MOESM4_ESM.xlsx]

## Sheet: Index
Sheet Name	Description
AGO2 peak coordinates	AGO2 peak coordinates within candidate 3′ UTRs. Genomic locations are based on human genome assembly GRCh37/hg19.
Monomer sequences	Each sequence includes the entire AGO2 peak sites from CLIP-seq, entire overlapping PUM CLIP signals, and any PUM motifs within 200 nucleotides. Mutant AGO2 sequences have shuffled AGO2 peak sequence. Mutant PUM motif sequences have TGT to ACA mutations within the PUM motif. Mutant miRNA seed sequences have three nucleotide mutations within positions 2-7 positions of the miRNA seed site.
Sequence oligos	Monomer sequences were assembled from 1-4 initial oligos. Diagram denotes oligo nomenclature.
RE end addition	Primers for restriction enzyme (BsmBI) site addition to monomer ends. Diagram denotes primer nomenclature.
4x assembled sequences	Total 4x assembled sequence.
LRIG3 control	Primers used to generate 4xLRIG3 miRNA seed control.

## Sheet: AGO2 peak coordinates
AGO2 peak coordinates within candidate 3′ UTRs. Genomic loactions are based on human genome assembly GRCh37/hg19.
	Coordinates of AGO2 Peak
Name	Chromosome	Start	Stop	Strand
KLHL15	chrX	24004784	24004833	-
RGMA	chr15	93586694	93586737	-
HNRNPA0	chr5	137088356	137088396	-
RRAGD	chr6	90077593	90077618	-
CDKN1B-1	chr12	12874234	12874297	+
FNIP1	chr5	130977422	130977452	-
ACTG1	chr17	79477161	79477242	-
HNRNPA2B1-2	chr7	26231541	26231593	-
RPA2	chr1	28218086	28218185	-
KIAA0907	chr1	155882913	155882961	-
DAGLA	chr11	61514363	61514384	+
ZC3H12C	chr11	110037535	110037582	+
ATP6V1G1	chr9	117360144	117360209	+
ADD3	chr10	111895149	111895244	+
CDKN1B-2	chr12	12875103	12875175	+
HNRNPA2B1-3	chr7	26231485	26231540	-
PNRC1	chr6	89794100	89794130	+
VLDLR	chr9	2654231	2654268	+
ZIC2	chr13	100638546	100638612	+
ZNF367	chr9	99150401	99150450	-
FOXO1	chr13	41132471	41132496	-
TOB1	chr17	48939676	48939715	-
SNAPC1	chr14	62262149	62262173	+
DUSP1	chr5	172195296	172195359	-
HNRNPA2B1-1	chr7	26231728	26231817	-
PMEPA1	chr20	56226720	56226764	-

## Sheet: Monomer sequences
Monomer sequences.
Each sequence includes the entire AGO2 peak sites from CLIP-seq, entire overlapping PUM CLIP signals, and any PUM motifs within 200 nucleotides. Mutant AGO2 sequences have shuffled AGO2 peak sequence. Mutant PUM motif sequences have TGT to ACA mutations within the PUM motif. Mutant miRNA seed sequences have three nucleotide mutations within positions 2-7 positions of the miRNA seed site.
Name	Sequence (SeqName)	mutant AGO2 Sequence (mSeqName)	mutant PUM motif Sequence (mP_SeqName)	mut miRNA seed Sequence (mmiR_SeqName)	Sequence Length
ACTG1	TAGGACCCAGTTTCCTTTCTTAGCTGATGTCTTTGGCCAGAACACCGTGGGCTGTTACTTGCTTTGAGTTGGAAGCGGTTTGCATTTACGCCTGTAAATGTATTCATTCTTAATTTATGTAAGGTTTTTT	TAGGACCCAGGGCTGTTCTGAGCTTGGTAGTATGTTCATTTCTTCGATCTCTAGCGTATAGCCGCTCTGCCCAGACTTGTGGTTGAATGTTCTGTAAATGTATTCATTCTTAATTTATGTAAGGTTTTTT	NA	NA	130
ADD3	TGTATTACAATGTATGTAGAAATAGTAACCTGTGAACTATGCTTTTCCATAACTTTTTAAAAATATATATATCTAAATGAATGCAATGTGCATAAATATTTTTTAAACATAACAGTGAACTATTGCACCTTTTGCTAATGCCTCTATTTACTTGCTTTGGCATAAAGAATGAGCCAATGAACCTCTGTGTCCTGTGGAAAAATGTATAAATGTTATCTGA	TGTATTACAATGTATGTAGAAATAGTAACCTGTGAACTATGCTTTTCCATAACTTTTTAAAAATATATATATCTAAATGAATGCAATGTGCATAAATATTTTTTAAACTTCCGCCCTCCCCGTCGTAAATGAAGGTAACTATTGAAAATATTAACTGACGCAGTTTAGTTCAGTCAATTGATGTTAGATTCTATGCCAGTATAGTATAAATGTTATCTGA	NA	NA	220
ATP6V1G1	ATTATATAATAGGTCCTTCCACTTTTTGGAGAGTAGCAAATCTAGCTTTTTTGTACAGACTTAGAAATTATCTAAAGATTTCATCTTTTTACCTCATATTTCTTAGGAATTTAATGGTTATATGTTGTCTTTTTTTCCTATGTCTTTTGGCTCAAGCAACATGTATATCAGTGTTGACT	ATTATATAATTAAACACGGAAATCAGGTTCTAGTCGTTTTCACTACCTTGATTATCATGATAAGTAAGTTGTTTCAGATTTCATCTTTTTACCTCATATTTCTTAGGAATTTAATGGTTATATGTTGTCTTTTTTTCCTATGTCTTTTGGCTCAAGCAACATGTATATCAGTGTTGACT	NA	NA	179
CDKN1B-1	GTTTTTCCTTATTTGCTTCATTGTACTACCTGTGTATATAGTTTTTACCTTTTATGTAGCACATAAACTTTGGGGAAGGGAGGGCAGGGTGGGGCTGAGGAACTGACGTGGAGCGGGGTATGAAGA	GTTTTTCCTTATTTGCTTCATTGTACTACCTGTGTATATAGTTTTTACCTTTTATAAGTAGGGTGAGGGGGTGAAAAGGGTCGGTGCGCGGTATGGCTGCAGGGAGCAGTGACAACGGTATGAAGA	NA	NA	126
CDKN1B-2	AAAAACCATTTGAAGTGTACCTGTGTACATAACTCTGTAAAAACACTGAAAAATTATACTAACTTATTTATGTTAAAAGATTTTTTTTAATCTAGACAATATACAAGCCAAAGTGGCATGTTTTGTGCATTTGTAAATGCTGTGTTGGGTAGAATAGGTTTTCCCCTCTTTTGTTAAAT	AAAAACCATTTGAAGTGTACCTGTGTACATAACTCTGTAAAAACACTGAAAAATTATACTAACTTATTTATGTTAAAAGATTTTTTTTAATCTAGACTGAACTGTAAGTCTCTGGAGAGTGCGTGTTGAGAATGTGTTACTTTAATTCCAGATATGAGACTTCTCTTCATTTGTTAAAT	NA	NA	179
DAGLA	AGACTTTTTTTGTACTTAATGTATGAAAGATCCAAACTAATATTGCTGTAAAAAGGAGAGACAAATTAATATAGCTTATTCTATAAATATATCTGTATATAAAGGTTTCTGTATATTGTATAGAGCTGTGTATAAACTGGATGTAGAAGCACGCTGGCTGCC	AGACTTTTTTTGTACTTAATGTATGAAAGATCCAAACTAATGAGAATATCAGAATGCGGAATAAATTAATATAGCTTATTCTATAAATATATCTGTATATAAAGGTTTCTGTATATTGTATAGAGCTGTGTATAAACTGGATGTAGAAGCACGCTGGCTGCC	NA	NA	162
DUSP1	CTTCACAAATGTCATTGTCTACTCCTAGAAGAACCAAATACCTCAATTTTTGTTTTTGAGTACTGTACTATCCTGTAAATATATCTTAAGCAGGTTTGTTTT	CTTCACAAATGACCGTTTTATTTCGCACTTAACTTGCTTGAACAACCTTTGTGTTCTTAGAACAAATACTCTATGTAAATATATCTTAAGCAGGTTTGTTTT	NA	NA	102
FNIP1	CTAAGTTACTTAGATGTTGGATATGTACATAGCTGTTTCTTGTTCTGTATACATTTCTCAAATGTACACTTGTATTATAATAACCTCCCAGTTCTAGGGGATATTTGTGCAATAAATACACATGTCA	CTAAGTTACTTAGATGTTGGATATGTACATAGCTGTTTCTTGTTCTGTATACATTTCTCAAATGTACACTTGTATTATAATAACCTCATGGTTCGGATTACTGATCAACTAGGTAATACACATGTCA	CTAAGTTACTTAGATGTTGGATAATAACATAGCTGTTTCTTGTTCATAATACATTTCTCAAATGTACACTTGTATTATAATAACCTCCCAGTTCTAGGGGATATTTGTGCAATAAATACACATGTCA	NA	127
FOXO1	TTTGTTTATTTTGTTATTTGCAAATTTGTACAAACATTTAAATGGTTCTAATTTC	TTTGTTTATTTGATCTTTAAATGGTTTAACATTCAATTTAAATGGTTCTAATTTC	NA	NA	55
HNRNPA0	TTCTATGAAATCTACTTGGATCCCATGCCTGAAATTTGGAAGCATATGTACAAAAATCATTTTTACGTTTTATTTTTAATAAATCATTGT	TTCTATGAAAAGGTCCATTTTTAAGGTAACTATCATCCCGTTGCTGAAAGCAAAAATCATTTTTACGTTTTATTTTTAATAAATCATTGT	NA	NA	90
HNRNPA2B1-1	CAGAGCAGATGCAGAGAGCCATTTTGTGAATGGATTGGATTATTTAATAACATTACCTTACTGTGGAGGAAGGATTGTAAAAAAAAATGCCTTTGAGACAGTTTCTTAG	CAGAGCAGATTAGGTGAAGGCTTATAAATAGTATCGGGTTGGGGACTAAGCGTAAAATCAGCAAAATAGAGTCATAATCCTATGTCTTAGAAATTTTTGAGTTTCTTAG	NA	NA	109
HNRNPA2B1-2	TCTCAAAGTTTTGAAAAGCTATTAGCCAGGATCATGGTGTAATAAGACATAACGTTTTTCCTTTAAAAAAATTTAAGTGCGTGTGTAGAGTTAAGAAGCTGTTGTACATTTATGATTTAATAAAATAATTCTAAAGGAAATTGTGTAA	TCTCAAAGTTCCAATTAATAGTGCTCTACCTGGTAATAAAATATTGCGTAGAGTTAGTCATGTTAAAAAAATTTAAGTGCGTGTGTAGAGTTAAGAAGCTGTTGTACATTTATGATTTAATAAAATAATTCTAAAGGAAATTGTGTAA	NA	NA	148
HNRNPA2B1-3	GTTTTTCCTTTAAAAAAATTTAAGTGCGTGTGTAGAGTTAAGAAGCTGTTGTACATTTATGATTTAATAAAATAATTCTAAAGGAAATTGTGTAATTATAGACTTTTTATTTTAAATAAGTTAAGGAGTGGGTAGTATAATTAAGGTCCGTTGCAAAGCTGTTGTTATATTTGTATAAGATAAATGCTGGTCAGATGTAAGTGTGTTGTCTGCAATTCATCAGGATTAAATTATGTAGATAACTTAAGGGA	GTTTTTCCTTATGTATTTGAAGGGTATGAGAATACATTAGTGGGTTTATTTTTTACTAAAAAGACAATAAAATAATTCTAAAGGAAATTGTGTAATTATAGACTTTTTATTTTAAATAAGTTAAGGAGTGGGTAGTATAATTAAGGTCCGTTGCAAAGCTGTTGTTATATTTGTATAAGATAAATGCTGGTCAGATGTAAGTGTGTTGTCTGCAATTCATCAGGATTAAATTATGTAGATAACTTAAGGGA	NA	NA	251
KIAA0907	GTTTGAGATATTGAACTGTCATTTTTGCACATTTGAATACTTTGCAGGCTGGCTTTGTATAAACTTATCCTCTGGTTTCCTATATGTTGTAAATATTTAGACCATAATTTCATTATAAATAAATCTATAAATATTCTGCTTGTGGTT	GTTTGAGATATAGTGTTCGGATTATTGTCCTATCTTCGTGATATTGATTTCGATCGCAATAAACTTATCCTCTGGTTTCCTATATGTTGTAAATATTTAGACCATAATTTCATTATAAATAAATCTATAAATATTCTGCTTGTGGTT	NA	NA	147
KLHL15	AATGTTACTGGTTTTATCTACTTGTTTATTTTGTACAAAATACCCAGCGACACTAGGGATGTAAGCCCTCAGTTTT	AATGTTACTGGTTTTATTAAGATTTAGTACGTCCCAGTAAGTCCGAATGTCCTTATCGACATGTAACCTCAGTTTT	NA	NA	76
PMEPA1	GTGCGTGAATGCTTATTTTCTTTTGTTTATGATAATTTCACTTAACTTTAAAGACATATTTGCACAAAACCTTTGTTTAAAGATCTGCAATATTATAT	GTGCGTGAATGCTTATTTTCTTTTGTTTATGATAATTTCACTTAATGCTTATAGCTATACCTTATGAACCCGTTAACATTTGAAATAAAATATTATAT	NA	NA	98
PNRC1	ATACAAACAGCTTGTATTATATTTTATATTTTGTAAATACTGTATACCATGTATTATGTGTATATTGTTCATACTTGAGAGGTATATTATAGTTTTGTTATGAAAGTATGTATTTTGCCCTGCCCACATTGCAGGTGTTTTGTATATATACAATGGATAAATTTTAAGTGTGTGCTAAGG	ATACAAACAGCTTGTATTATATTTTATATTTTGTAAATACTGTATACCATGTATTCGATTGTTATTGTTAGGTATAGTGTACAATATTATAGTTTTGTTATGAAAGTATGTATTTTGCCCTGCCCACATTGCAGGTGTTTTGTATATATACAATGGATAAATTTTAAGTGTGTGCTAAGG	NA	NA	180
RGMA	CTGCGTCCACGTGTCTGCGACCTGTGTGGAGTGTCACCGCGTGTACATACTGTAAATTATTTATTAATGGCTAAATGCAA	CTGCGTCCACAGGGGGGTGCGTTGTCACGTTTATGTTCTACGGCAGCCCTACTAAATTATTTATTAATGGCTAAATGCAA	NA	NA	80
RPA2	ACTTTTTGACACACTTGCCATGACGTGTGTTTCTGTGAACATGAAGTTCTGCGGTAGTGCCTCCAGGGGCAGAGGAAAAGAAGAAGTGTTACTGCATTTTGTACAAAATAAATACAGTCATATGTTTAATAAAACAGTTCTATTGTAGTAACTTGTAAAAATTCTCGTTT	ACTTTTTGACGCCTATAGGTGCTGTTCGCCGTTTAGGTAGATCCATTCTAGGAGGATAATATGAAGAAAAATCTACGTCGCTGAATCATCAATCGGATGGTGGGATGCAAAATACAGTCATATGTTTAATAAAACAGTTCTATTGTAGTAACTTGTAAAAATTCTCGTTT	NA	NA	170
RRAGD	CTTCTCTTTTATAAATAAAGTAAGCACTTTGAAGCAAAAACTTGTATATTAACAGTGATGTGAAATCCATTGTCATTTCATTACACAAATGTAAACTTTTATGGTCTGTAGTCAAAAAAATCCCGTGTGAGAACTGCCAGGAATTGTACATATTTTGCACTT	CTTCTCTTTTAATTAGTTGAACCAAGACATAGAATAAAAACTTGTATATTAACAGTGATGTGAAATCCATTGTCATTTCATTACACAAATGTAAACTTTTATGGTCTGTAGTCAAAAAAATCCCGTGTGAGAACTGCCAGGAATTGTACATATTTTGCACTT	CTTCTCTTTTATAAATAAAGTAAGCACTTTGAAGCAAAAACTATAATATTAACAGTGATGTGAAATCCATTGTCATTTCATTACACAAATGTAAACTTTTATGGTCTGTAGTCAAAAAAATCCCGTGTGAGAACTGCCAGGAATATAACATATTTTGCACTT	CTTCTCTTTTATAAATAAAGTAAGGTGTTTGAAGCAAAAACTTGTATATTAACAGTGATGTGAAATCCATTGTCATTTCATTACACAAATGTAAACTTTTATGGTCTGTAGTCAAAAAAATCCCGTGTGAGAACTGCCAGGAATTGTACATATTTTGCACTT	162
SNAPC1	ATAACTATTTTGTATCTACAGTCGGATAATGGATTTTTTATTTTGTATATTTATTCTATTTTGTATATTGTTAAGTGCAATAAAGTTTTTGCCTTGCT	ATAACTATTTTGTATCTACAGTCGGATAATGGATTTTTTATTTTGTATATTTATTCTATTTTGTACAGAAATTTTATGATGTAATTGTTTGCCTTGCT	NA	NA	98
TOB1	AGATTTTTGCTATATATTATGGAAGAAAAATGTAATCGTAAATATTAATTTTGTACCTATATTGTGCAATACTTGAAAAAAACGGTATAAAAG	AGATTTTTGCTATATATTATGGAAGAAAAATGTAATCGTAAATAATATTCTTACAGGAAATCGAACTAATGTATTAATTTCATGGTATAAAAG	AGATTTTTGCTATATATTATGGAAGAAAAATGTAATCGTAAATATTAATTTATAACCTATATTGTGCAATACTTGAAAAAAACGGTATAAAAG	AGATTTTTGCTATATATTATGGAAGAAAAATGTAATCGTAAATATTAATTTTGTACCTATATTGACGAATACTTGAAAAAAACGGTATAAAAG	93
VLDLR	CTTGACCGTTTTTATATTACTTTTGTAAATATTCTTGTCCACATTCTACTTCAGCTTTGGATGTGGTTACCGAGTATCTGTAACCCTTGAATTTCTAGACAGTATTGCCACCTCTGGCCAAATATGCACTTTCCCTAGAAAGCCATATTCCAGCAGTGAAACTTGTGCTATAGTGTATACCACCTGTACATACATTGTATAGGCCATCTGTAAATATCCCAGAGAACAATCACTATTCTTAAGCACTTTGAAAATATTTCTATGTAAATTATTGTAAACTTTTTCAATGGTTGGGACAATGGCAATAGGACAAAACGGGTTACTAAGATG	CTTGACCGTTTTTATATTACTTTTGTAAATATTCTTGTCCACATTCTACTTCAGCTTTGGATGTGGTTACCGAGTATCTGTAACCCTTGAATTTCTAGACAGTATTGCCACCTCTGGCCAAATATGCACTTTCCCTAGAAAGCCATATTCCAGCAGTGAAACTTGTGCTATAGTGTATACCACCTGTACATACATTGTATAGGCCATCTGTAAATATCCCTTAAAGTGTCGAACCTCAAATATTAATACAAACGTATTTCTATGTAAATTATTGTAAACTTTTTCAATGGTTGGGACAATGGCAATAGGACAAAACGGGTTACTAAGATG	CTTGACCGTTTTTATATTACTTTATAAAATATTCTTGTCCACATTCTACTTCAGCTTTGGATGTGGTTACCGAGTATCTGTAACCCTTGAATTTCTAGACAGTATTGCCACCTCTGGCCAAATATGCACTTTCCCTAGAAAGCCATATTCCAGCAGTGAAACTTGTGCTATAGTGTATACCACCATAACATACATTGTATAGGCCATCATAAAATATCCCAGAGAACAATCACTATTCTTAAGCACTTTGAAAATATTTCTAATAAAATTATTGTAAACTTTTTCAATGGTTGGGACAATGGCAATAGGACAAAACGGGTTACTAAGATG	NA	330
ZC3H12C	ATTTCTTGATACTGCACTATAGAGAAATGGTGATGGAGGAGTTGTAAATGGTAACTTAAAATTTTTGTAAGATATTGTATATTTTCCATTTTCCTGAAGGTAGTTTTCTTGGGGGGGCCTGTTATATTATTAAG	ATTTCTTGATTTGGGCTAGGGTAATTAATGAATAGAACCATAATTTGATAGAGCGGGAAAATTTTTGTAAGATATTGTATATTTTCCATTTTCCTGAAGGTAGTTTTCTTGGGGGGGCCTGTTATATTATTAAG	NA	NA	134
ZIC2	TTATGAGGCAACCTGATTGTAAACTTCATGTAACTATAGACTGGAAAAAATGAGCCGTGCCAAAGTCTCCCTTCTGTTTCTTCAGCACATTGACCCATAGCACACACATACACACCACCACCAACAACGCTTGTGAATGTATTTTTCTGTTAGCTGGGTTTACATGTGATGTTTTAGTGCTTTTGCAAGTTCAATTTGTTAGTTCCTGTATGAAAGATTGTGGGGGAAAAATAAACGTCGTGCCGTTAGCTTTTTCCGTAATAACACCCTTCCTTCTGTAAATACCCGTTACCATATTTATCCATTTGTAATTAAATTATGGTATTAACT	TTATGAGGCAACCTGATTGTAAACTTCATGTCGATAGTTCTTAACCCAACCACCAGCTATTGCGACTCTGACGATCCGATGATTACAGGCAATATTATAGCACACACATACACACCACCACCAACAACGCTTGTGAATGTATTTTTCTGTTAGCTGGGTTTACATGTGATGTTTTAGTGCTTTTGCAAGTTCAATTTGTTAGTTCCTGTATGAAAGATTGTGGGGGAAAAATAAACGTCGTGCCGTTAGCTTTTTCCGTAATAACACCCTTCCTTCTGTAAATACCCGTTACCATATTTATCCATTTGTAATTAAATTATGGTATTAACT	NA	NA	330
ZNF367	ACTCCGACAGTAGCTTGGACACTGACTCTTCCACTGTACAAAAGTACTGCCCAGCATACTTAAAAAGTAGATCCTTGGGCATAAGCTAAGCACCTTATTTGCTTATCATAGGCTGCTATTCTGTAGAAATTTATGAAGAATGTTATTGCCCCAGAATATGGGGTGAGAGAGAACTGCACTTTTTTAATATGGAAATGAATTCATCGTAAAGTTTAAAATATTTTGTAAATATGGACTGCACAGTACAGGGTAGAAAACTACATATTG	ACTCCGACAGTAGCTTGGACACTGACTCTTCCACTGTACAAAAGTACTGCCCAGCATACTTAAAAAGTAGATCCTTGGGCAACAAGACGTAGTGTTGACTCGCTAGATCTCATGTATATTTACATATTCTTTATGAAGAATGTTATTGCCCCAGAATATGGGGTGAGAGAGAACTGCACTTTTTTAATATGGAAATGAATTCATCGTAAAGTTTAAAATATTTTGTAAATATGGACTGCACAGTACAGGGTAGAAAACTACATATTG	NA	NA	267
hunchback	TTGTTGTCGAAAATTGTACATAAGCCAA	NA	TTGTTGTCGAAAATACAACATAAGCCAA	NA
						0
						0

## Sheet: Sequence oligos
Oligos for monomer sequence assembly.
Monomer sequences were assembled from 1-4 initial oligos. Diagram denotes oligo nomenclature.
Candidate sites:			PUM control:
Name	Sequence		Name	Sequence
ACTG1_F	TAGGACCCAGTTTCCTTTCTTAGCTGATGTCTTTGGCCAGAACACCGTGGGCTGTTACTTGCTTTGAGTT		hunchback	TTGTTGTCGAAAATTGTACATAAGCCAA
ACTG1_R	AAAAAACCTTACATAAATTAAGAATGAATACATTTACAGGCGTAAATGCAAACCGCTTCCAACTCAAAGC		mP_hunchback	TTGTTGTCGAAAATACAACATAAGCCAA
mACTG1_F	TAGGACCCAGGGCTGTTCTGAGCTTGGTAGTATGTTCATTTCTTCGATCTCTAGCGTATAGCCGCTCTGC
mACTG1_R	AAAAAACCTTACATAAATTAAGAATGAATACATTTACAGAACATTCAACCACAAGTCTGGGCAGAGCGGC
ADD3_LF	TGTATTACAATGTATGTAGAAATAGTAACCTGTGAACTATGCTTTTCCATAACTTTTTAAAAATATATATATCTAAATG
ADD3_MR	TAAATAGAGGCATTAGCAAAAGGTGCAATAGTTCACTGTTATGTTTAAAAAATATTTATGCACATTGCATTCATTTAGATA
ADD3_RR	TCAGATAACATTTATACATTTTTCCACAGGACACAGAGGTTCATTGGCTCATTCTTTATGCCAAAGCAAGTAAATAGAGG
mADD3_MR	TATTTTCAATAGTTACCTTCATTTACGACGGGGAGGGCGGAAGTTTAAAAAATATTTATGCACATTGCATTCATTTAGATA
mADD3_RR	TCAGATAACATTTATACTATACTGGCATAGAATCTAACATCAATTGACTGAACTAAACTGCGTCAGTTAATATTTTCAAT
ATP6V1G1_LF	ATTATATAATAGGTCCTTCCACTTTTTGGAGAGTAGCAAATCTAGCTTTTTTGTACAGACTTAGA
ATP6V1G1_MR	TATAACCATTAAATTCCTAAGAAATATGAGGTAAAAAGATGAAATCTTTAGATAATTTCTAAGTCTG
ATP6V1G1_RR	AGTCAACACTGATATACATGTTGCTTGAGCCAAAAGACATAGGAAAAAAAGACAACATATAACCATT
mATP6V1G1_LF	ATTATATAATTAAACACGGAAATCAGGTTCTAGTCGTTTTCACTACCTTGATTATCATGATAAGT
mATP6V1G1_MR	TATAACCATTAAATTCCTAAGAAATATGAGGTAAAAAGATGAAATCTGAAACAACTTACTTATCATG
CDKN1B-1_F	GTTTTTCCTTATTTGCTTCATTGTACTACCTGTGTATATAGTTTTTACCTTTTATGTAGCACATAAAC
CDKN1B-1_R	TCTTCATACCCCGCTCCACGTCAGTTCCTCAGCCCCACCCTGCCCTCCCTTCCCCAAAGTTTATGTGC
mCDKN1B-1_F	GTTTTTCCTTATTTGCTTCATTGTACTACCTGTGTATATAGTTTTTACCTTTTATAAGTAGGGTGAGG
mCDKN1B-1_R	TCTTCATACCGTTGTCACTGCTCCCTGCAGCCATACCGCGCACCGACCCTTTTCACCCCCTCACCCTA
CDKN1B-2_LF	AAAAACCATTTGAAGTGTACCTGTGTACATAACTCTGTAAAAACACTGAAAAATTATACTAACTT
CDKN1B-2_MR	AACATGCCACTTTGGCTTGTATATTGTCTAGATTAAAAAAAATCTTTTAACATAAATAAGTTAGTAT
CDKN1B-2_RR	ATTTAACAAAAGAGGGGAAAACCTATTCTACCCAACACAGCATTTACAAATGCACAAAACATGCCAC
mCDKN1B-2_MR	GCACTCTCCAGAGACTTACAGTTCAGTCTAGATTAAAAAAAATCTTTTAACATAAATAAGTTAGTAT
mCDKN1B-2_RR	ATTTAACAAATGAAGAGAAGTCTCATATCTGGAATTAAAGTAACACATTCTCAACACGCACTCTCCA
DAGLA_F	AGACTTTTTTTGTACTTAATGTATGAAAGATCCAAACTAATATTGCTGTAAAAAGGAGAGACAAATTAATATAGCTTATTCTATAA
DAGLA_R	GGCAGCCAGCGTGCTTCTACATCCAGTTTATACACAGCTCTATACAATATACAGAAACCTTTATATACAGATATATTTATAGAATA
mDAGLA_F	AGACTTTTTTTGTACTTAATGTATGAAAGATCCAAACTAATGAGAATATCAGAATGCGGAATAAATTAATATAGCTTATTCTATAA
DUSP1_F	CTTCACAAATGTCATTGTCTACTCCTAGAAGAACCAAATACCTCAATTTTTGTTTT
DUSP1_R	AAAACAAACCTGCTTAAGATATATTTACAGGATAGTACAGTACTCAAAAACAAAAA
mDUSP1_F	CTTCACAAATGACCGTTTTATTTCGCACTTAACTTGCTTGAACAACCTTTGTGTTC
mDUSP1_R	AAAACAAACCTGCTTAAGATATATTTACATAGAGTATTTGTTCTAAGAACACAAAG
FNIP1_F	CTAAGTTACTTAGATGTTGGATATGTACATAGCTGTTTCTTGTTCTGTATACATTTCTCAAATGTACAC
FNIP1_R	TGACATGTGTATTTATTGCACAAATATCCCCTAGAACTGGGAGGTTATTATAATACAAGTGTACATTT
mFNIP1_R	TGACATGTGTATTACCTAGTTGATCAGTAATCCGAACCATGAGGTTATTATAATACAAGTGTACATTT
mPUM_FNIP1_F	CTAAGTTACTTAGATGTTGGATAATAACATAGCTGTTTCTTGTTCATAATACATTTCTCAAATGTACAC
FOXO1_whole	TTTGTTTATTTTGTTATTTGCAAATTTGTACAAACATTTAAATGGTTCTAATTTC
mFOXO1_whole	TTTGTTTATTTGATCTTTAAATGGTTTAACATTCAATTTAAATGGTTCTAATTTC
HNRNPA0_whole	TTCTATGAAATCTACTTGGATCCCATGCCTGAAATTTGGAAGCATATGTACAAAAATCATTTTTACGTTTTATTTTTAATAAATCATTGT
mHNRNPA0_whole	TTCTATGAAAAGGTCCATTTTTAAGGTAACTATCATCCCGTTGCTGAAAGCAAAAATCATTTTTACGTTTTATTTTTAATAAATCATTGT
HNRNPA2B1-1_F	CAGAGCAGATGCAGAGAGCCATTTTGTGAATGGATTGGATTATTTAATAACATTACCTTA
HNRNPA2B1-1_R	CTAAGAAACTGTCTCAAAGGCATTTTTTTTTACAATCCTTCCTCCACAGTAAGGTAATG
mHNRNPA2B1-1_F	CAGAGCAGATTAGGTGAAGGCTTATAAATAGTATCGGGTTGGGGACTAAGCGTAAAATCA
mHNRNPA2B1-1_R	CTAAGAAACTCAAAAATTTCTAAGACATAGGATTATGACTCTATTTTGCTGATTTTACG
HNRNPA2B1-2_F	TCTCAAAGTTTTGAAAAGCTATTAGCCAGGATCATGGTGTAATAAGACATAACGTTTTTCCTTTAAAAAAATTTAAGTG
HNRNPA2B1-2_R	TTACACAATTTCCTTTAGAATTATTTTATTAAATCATAAATGTACAACAGCTTCTTAACTCTACACACGCACTTAAATT
mHNRNPA2B1-2_F	TCTCAAAGTTCCAATTAATAGTGCTCTACCTGGTAATAAAATATTGCGTAGAGTTAGTCATGTTAAAAAAATTTAAGTG
HNRNPA2B1-3_LF	GTTTTTCCTTTAAAAAAATTTAAGTGCGTGTGTAGAGTTAAGAAGCTGTTGTACATTTATGATTTAATAAAATAATTCTAAAGGAAATT
HNRNPA2B1-3_MR	TATAACAACAGCTTTGCAACGGACCTTAATTATACTACCCACTCCTTAACTTATTTAAAATAAAAAGTCTATAATTACACAATTTCCTTT
HNRNPA2B1-3_RR	TCCCTTAAGTTATCTACATAATTTAATCCTGATGAATTGCAGACAACACACTTACATCTGACCAGCATTTATCTTATACAAATATAACAA
mHNRNPA2B1-3_LF	GTTTTTCCTTATGTATTTGAAGGGTATGAGAATACATTAGTGGGTTTATTTTTTACTAAAAAGACAATAAAATAATTCTAAAGGAAATT
KIAA0907_F	GTTTGAGATATTGAACTGTCATTTTTGCACATTTGAATACTTTGCAGGCTGGCTTTGTATAAACTTATCCTCTGGTTTC
KIAA0907_R	AACCACAAGCAGAATATTTATAGATTTATTTATAATGAAATTATGGTCTAAATATTTACAACATATAGGAAACCAGAG
mKIAA0907_F	GTTTGAGATATAGTGTTCGGATTATTGTCCTATCTTCGTGATATTGATTTCGATCGCAATAAACTTATCCTCTGGTTTC
KLHL15_whole	AATGTTACTGGTTTTATCTACTTGTTTATTTTGTACAAAATACCCAGCGACACTAGGGATGTAAGCCCTCAGTTTT
mKLHL15_whole	AATGTTACTGGTTTTATTAAGATTTAGTACGTCCCAGTAAGTCCGAATGTCCTTATCGACATGTAACCTCAGTTTT
PMEPA1_F	GTGCGTGAATGCTTATTTTCTTTTGTTTATGATAATTTCACTTAACTTTAAAGA
PMEPA1_R	ATATAATATTGCAGATCTTTAAACAAAGGTTTTGTGCAAATATGTCTTTAAAGT
mPMEPA1_F	GTGCGTGAATGCTTATTTTCTTTTGTTTATGATAATTTCACTTAATGCTTATAG
mPMEPA1_R	ATATAATATTTTATTTCAAATGTTAACGGGTTCATAAGGTATAGCTATAAGCAT
PNRC1_LF	ATACAAACAGCTTGTATTATATTTTATATTTTGTAAATACTGTATACCATGTATTATGTGTATAT
PNRC1_MR	GCAGGGCAAAATACATACTTTCATAACAAAACTATAATATACCTCTCAAGTATGAACAATATACACAT
PNRC1_RR	CCTTAGCACACACTTAAAATTTATCCATTGTATATATACAAAACACCTGCAATGTGGGCAGGGCAAA
mPNRC1_LF	ATACAAACAGCTTGTATTATATTTTATATTTTGTAAATACTGTATACCATGTATTCGATTGTTAT
mPNRC1_MR	GCAGGGCAAAATACATACTTTCATAACAAAACTATAATATTGTACACTATACCTAACAATAACAATCG
RGMA_whole	CTGCGTCCACGTGTCTGCGACCTGTGTGGAGTGTCACCGCGTGTACATACTGTAAATTATTTATTAATGGCTAAATGCAA
mRGMA_whole	CTGCGTCCACAGTGGTGCGGTGGTTGTCACGTATGTCTACGTGCAGCCCTACTAAATTATTTATTAATGGCTAAATGCAA
RPA2_F	ACTTTTTGACACACTTGCCATGACGTGTGTTTCTGTGAACATGAAGTTCTGCGGTAGTGCCTCCAGGGGCAGAGGAAAAGAAGAAGTGTT
RPA2_R	AAACGAGAATTTTTACAAGTTACTACAATAGAACTGTTTTATTAAACATATGACTGTATTTATTTTGTACAAAATGCAGTAACACTTCTT
mRPA2_F	ACTTTTTGACGCCTATAGGTGCTGTTCGCCGTTTAGGTAGATCCATTCTAGGAGGATAATATGAAGAAAAATCTACGTCGCTGAATCATC
mRPA2_R	AAACGAGAATTTTTACAAGTTACTACAATAGAACTGTTTTATTAAACATATGACTGTATTTTGCATCCCACCATCCGATTGATGATTCAG
RRAGD_F	CTTCTCTTTTATAAATAAAGTAAGCACTTTGAAGCAAAAACTTGTATATTAACAGTGATGTGAAATCCATTGTCATTTCATTACAC
RRAGD_R	AAGTGCAAAATATGTACAATTCCTGGCAGTTCTCACACGGGATTTTTTTGACTACAGACCATAAAAGTTTACATTTGTGTAATGAA
mRRAGD_F	CTTCTCTTTTAATTAGTTGAACCAAGACATAGAATAAAAACTTGTATATTAACAGTGATGTGAAATCCATTGTCATTTCATTACAC
mmiR_RRAGD_F	CTTCTCTTTTATAAATAAAGTAAGGTGTTTGAAGCAAAAACTTGTATATTAACAGTGATGTGAAATCCATTGTCATTTCATTACAC
mPUM_RRAGD_F	CTTCTCTTTTATAAATAAAGTAAGCACTTTGAAGCAAAAACTATAATATTAACAGTGATGTGAAATCCATTGTCATTTCATTACAC
mPUM_RRAGD_R	AAGTGCAAAATATGTTATATTCCTGGCAGTTCTCACACGGGATTTTTTTGACTACAGACCATAAAAGTTTACATTTGTGTAATGAA
SNAPC1_F	ATAACTATTTTGTATCTACAGTCGGATAATGGATTTTTTATTTTGTATATTTAT
SNAPC1_R	AGCAAGGCAAAAACTTTATTGCACTTAACAATATACAAAATAGAATAAATATAC
mSNAPC1_R	AGCAAGGCAAACAATTACATCATAAAATTTCTGTACAAAATAGAATAAATATAC
TOB1_F	AGATTTTTGCTATATATTATGGAAGAAAAATGTAATCGTAAATATTAATTTT
TOB1_R	CTTTTATACCGTTTTTTTCAAGTATTGCACAATATAGGTACAAAATTAATA
mTOB1_F	AGATTTTTGCTATATATTATGGAAGAAAAATGTAATCGTAAATAATATTCTT
mTOB1_R	CTTTTATACCATGAAATTAATACATTAGTTCGATTTCCTGTAAGAATATTA
mmiR_TOB1_R	CTTTTATACCGTTTTTTTCAAGTATTCGTCAATATAGGTACAAAATTAATA
mPUM_TOB1_F	AGATTTTTGCTATATATTATGGAAGAAAAATGTAATCGTAAATATTAATTTA
mPUM_TOB1_R	CTTTTATACCGTTTTTTTCAAGTATTGCACAATATAGGTTATAAATTAATA
VLDLR_ILF	TAACCCTTGAATTTCTAGACAGTATTGCCACCTCTGGCCAAATATGCACTTTCCCTAGAAAGCCATATTCCAGCAGTGAAACTTGTGCTA
VLDLR_IRR	CAAAGTGCTTAAGAATAGTGATTGTTCTCTGGGATATTTACAGATGGCCTATACAATGTATGTACAGGTGGTATACACTATAGCACAAGT
VLDLR_OLF	CTTGACCGTTTTTATATTACTTTTGTAAATATTCTTGTCCACATTCTACTTCAGCTTTGGATGTGGTTACCGAGTATCTGTAACCCTTGA
VLDLR_ORR	CATCTTAGTAACCCGTTTTGTCCTATTGCCATTGTCCCAACCATTGAAAAAGTTTACAATAATTTACATAGAAATATTTTCAAAGTGCTT
mVLDLR_IRR	TGTATTAATATTTGAGGTTCGACACTTTAAGGGATATTTACAGATGGCCTATACAATGTATGTACAGGTGGTATACACTATAGCACAAGT
mVLDLR_ORR	CATCTTAGTAACCCGTTTTGTCCTATTGCCATTGTCCCAACCATTGAAAAAGTTTACAATAATTTACATAGAAATACGTTTGTATTAATA
mPUM_VLDLR_IRR	CAAAGTGCTTAAGAATAGTGATTGTTCTCTGGGATATTTTATGATGGCCTATACAATGTATGTTATGGTGGTATACACTATAGCACAAGT
mPUM_VLDLR_OLF	CTTGACCGTTTTTATATTACTTTATAAAATATTCTTGTCCACATTCTACTTCAGCTTTGGATGTGGTTACCGAGTATCTGTAACCCTTGA
mPUM_VLDLR_ORR	CATCTTAGTAACCCGTTTTGTCCTATTGCCATTGTCCCAACCATTGAAAAAGTTTACAATAATTTTATTAGAAATATTTTCAAAGTGCTT
ZC3H12C_F	ATTTCTTGATACTGCACTATAGAGAAATGGTGATGGAGGAGTTGTAAATGGTAACTTAAAATTTTTGTAAGA
ZC3H12C_R	CTTAATAATATAACAGGCCCCCCCAAGAAAACTACCTTCAGGAAAATGGAAAATATACAATATCTTACAAAA
mZC3H12C_F	ATTTCTTGATTTGGGCTAGGGTAATTAATGAATAGAACCATAATTTGATAGAGCGGGAAAATTTTTGTAAGA
ZIC2_ILF	TTCAGCACATTGACCCATAGCACACACATACACACCACCACCAACAACGCTTGTGAATGTATTTTTCTGTTAGCTGGGTTTACATGTGAT
ZIC2_IRR	GCTAACGGCACGACGTTTATTTTTCCCCCACAATCTTTCATACAGGAACTAACAAATTGAACTTGCAAAAGCACTAAAACATCACATGTA
ZIC2_OLF	TTATGAGGCAACCTGATTGTAAACTTCATGTAACTATAGACTGGAAAAAATGAGCCGTGCCAAAGTCTCCCTTCTGTTTCTTCAGCACAT
ZIC2_ORR	AGTTAATACCATAATTTAATTACAAATGGATAAATATGGTAACGGGTATTTACAGAAGGAAGGGTGTTATTACGGAAAAAGCTAACGGCA
mZIC2_ILF	GATTACAGGCAATATTATAGCACACACATACACACCACCACCAACAACGCTTGTGAATGTATTTTTCTGTTAGCTGGGTTTACATGTGAT
mZIC2_OLF	TTATGAGGCAACCTGATTGTAAACTTCATGTCGATAGTTCTTAACCCAACCACCAGCTATTGCGACTCTGACGATCCGATGATTACAGGC
ZNF367_ILF	AGTAGATCCTTGGGCATAAGCTAAGCACCTTATTTGCTTATCATAGGCTGCTATTCTGTAGAAATTTATGAAGA
ZNF367_IRR	TGAATTCATTTCCATATTAAAAAAGTGCAGTTCTCTCTCACCCCATATTCTGGGGCAATAACATTCTTCATAAA
ZNF367_OLF	ACTCCGACAGTAGCTTGGACACTGACTCTTCCACTGTACAAAAGTACTGCCCAGCATACTTAAAAAGTAGATCCT
ZNF367_ORR	CAATATGTAGTTTTCTACCCTGTACTGTGCAGTCCATATTTACAAAATATTTTAAACTTTACGATGAATTCATT
mZNF367_ILF	AGTAGATCCTTGGGCAACAAGACGTAGTGTTGACTCGCTAGATCTCATGTATATTTACATATTCTTTATGAAGA

## Sheet: RE end addition
Primers for restriction enzyme (BsmBI) site addition to monomer ends. Diagram denotes primer nomenclature.
Candidate sites:			PUM control:
Name	Sequence		Name	Sequence
ACTG1_M1FP	GCGTCTCTCACCTAGGACCCAG		hunchback_M1_FP	GCGTCTCTCACCTTGTTGTCGA
ACTG1_M1RP	GCGTCTCTTGTTAAAAAACCTT		hunchback_M1_RP	GCGTCTCTTGTTTTGGCTTATG
ACTG1_M2FP	GCGTCTCTAACATAGGACCCAG		hunchback_M2_FP	GCGTCTCTAACATTGTTGTCGA
ACTG1_M2RP	GCGTCTCTAGCCAAAAAACCTT		hunchback_M2_RP	GCGTCTCTAGCCTTGGCTTATG
ACTG1_M3FP	GCGTCTCTGGCTTAGGACCCAG		hunchback_M3_FP	GCGTCTCTGGCTTTGTTGTCGA
ACTG1_M3RP	GCGTCTCTCTGAAAAAAACCTT		hunchback_M3_RP	GCGTCTCTCTGATTGGCTTATG
ACTG1_M4FP	GCGTCTCTTCAGTAGGACCCAG		hunchback_M4_FP	GCGTCTCTTCAGTTGTTGTCGA
ACTG1_M4RP	GCGTCTCTAAACAAAAAACCTT		hunchback_M4_RP	GCGTCTCTAAACTTGGCTTATG
ADD3_M1FP	GCGTCTCTCACCTGTATTACAA
ADD3_M1RP	GCGTCTCTTGTTTCAGATAACA
ADD3_M2FP	GCGTCTCTAACATGTATTACAA
ADD3_M2RP	GCGTCTCTAGCCTCAGATAACA
ADD3_M3FP	GCGTCTCTGGCTTGTATTACAA
ADD3_M3RP	GCGTCTCTCTGATCAGATAACA
ADD3_M4FP	GCGTCTCTTCAGTGTATTACAA
ADD3_M4RP	GCGTCTCTAAACTCAGATAACA
ATP6V1G1_M1FP	GCGTCTCTCACCATTATATAAT
ATP6V1G1_M1RP	GCGTCTCTTGTTAGTCAACACT
ATP6V1G1_M2FP	GCGTCTCTAACAATTATATAAT
ATP6V1G1_M2RP	GCGTCTCTAGCCAGTCAACACT
ATP6V1G1_M3FP	GCGTCTCTGGCTATTATATAAT
ATP6V1G1_M3RP	GCGTCTCTCTGAAGTCAACACT
ATP6V1G1_M4FP	GCGTCTCTTCAGATTATATAAT
ATP6V1G1_M4RP	GCGTCTCTAAACAGTCAACACT
CDKN1B-1_M1FP	GCGTCTCTCACCGTTTTTCCTT
CDKN1B-1_M1RP	GCGTCTCTTGTTTCTTCATACC
CDKN1B-1_M2FP	GCGTCTCTAACAGTTTTTCCTT
CDKN1B-1_M2RP	GCGTCTCTAGCCTCTTCATACC
CDKN1B-1_M3FP	GCGTCTCTGGCTGTTTTTCCTT
CDKN1B-1_M3RP	GCGTCTCTCTGATCTTCATACC
CDKN1B-1_M4FP	GCGTCTCTTCAGGTTTTTCCTT
CDKN1B-1_M4RP	GCGTCTCTAAACTCTTCATACC
CDKN1B-2_M1FP	GCGTCTCTCACCAAAAACCATT
CDKN1B-2_M1RP	GCGTCTCTTGTTATTTAACAAA
CDKN1B-2_M2FP	GCGTCTCTAACAAAAAACCATT
CDKN1B-2_M2RP	GCGTCTCTAGCCATTTAACAAA
CDKN1B-2_M3FP	GCGTCTCTGGCTAAAAACCATT
CDKN1B-2_M3RP	GCGTCTCTCTGAATTTAACAAA
CDKN1B-2_M4FP	GCGTCTCTTCAGAAAAACCATT
CDKN1B-2_M4RP	GCGTCTCTAAACATTTAACAAA
DAGLA_M1FP	GCGTCTCTCACCAGACTTTTTT
DAGLA_M1RP	GCGTCTCTTGTTGGCAGCCAGC
DAGLA_M2FP	GCGTCTCTAACAAGACTTTTTT
DAGLA_M2RP	GCGTCTCTAGCCGGCAGCCAGC
DAGLA_M3FP	GCGTCTCTGGCTAGACTTTTTT
DAGLA_M3RP	GCGTCTCTCTGAGGCAGCCAGC
DAGLA_M4FP	GCGTCTCTTCAGAGACTTTTTT
DAGLA_M4RP	GCGTCTCTAAACGGCAGCCAGC
DUSP1_M1FP	GCGTCTCTCACCCTTCACAAAT
DUSP1_M1RP	GCGTCTCTTGTTAAAACAAACC
DUSP1_M2FP	GCGTCTCTAACACTTCACAAAT
DUSP1_M2RP	GCGTCTCTAGCCAAAACAAACC
DUSP1_M3FP	GCGTCTCTGGCTCTTCACAAAT
DUSP1_M3RP	GCGTCTCTCTGAAAAACAAACC
DUSP1_M4FP	GCGTCTCTTCAGCTTCACAAAT
DUSP1_M4RP	GCGTCTCTAAACAAAACAAACC
FNIP1_M1FP	GCGTCTCTCACCCTAAGTTACT
FNIP1_M1RP	GCGTCTCTTGTTTGACATGTGT
FNIP1_M2FP	GCGTCTCTAACACTAAGTTACT
FNIP1_M2RP	GCGTCTCTAGCCTGACATGTGT
FNIP1_M3FP	GCGTCTCTGGCTCTAAGTTACT
FNIP1_M3RP	GCGTCTCTCTGATGACATGTGT
FNIP1_M4FP	GCGTCTCTTCAGCTAAGTTACT
FNIP1_M4RP	GCGTCTCTAAACTGACATGTGT
FOXO1_M1FP	GCGTCTCTCACCTTTGTTTATT
FOXO1_M1RP	GCGTCTCTTGTTGAAATTAGAA
FOXO1_M2FP	GCGTCTCTAACATTTGTTTATT
FOXO1_M2RP	GCGTCTCTAGCCGAAATTAGAA
FOXO1_M3FP	GCGTCTCTGGCTTTTGTTTATT
FOXO1_M3RP	GCGTCTCTCTGAGAAATTAGAA
FOXO1_M4FP	GCGTCTCTTCAGTTTGTTTATT
FOXO1_M4RP	GCGTCTCTAAACGAAATTAGAA
HNRNPA0_M1FP	GCGTCTCTCACCTTCTATGAAA
HNRNPA0_M1RP	GCGTCTCTTGTTACAATGATTT
HNRNPA0_M2FP	GCGTCTCTAACATTCTATGAAA
HNRNPA0_M2RP	GCGTCTCTAGCCACAATGATTT
HNRNPA0_M3FP	GCGTCTCTGGCTTTCTATGAAA
HNRNPA0_M3RP	GCGTCTCTCTGAACAATGATTT
HNRNPA0_M4FP	GCGTCTCTTCAGTTCTATGAAA
HNRNPA0_M4RP	GCGTCTCTAAACACAATGATTT
HNRNPA2B1-1_M1FP	GCGTCTCTCACCCAGAGCAGAT
HNRNPA2B1-1_M1RP	GCGTCTCTTGTTCTAAGAAACT
HNRNPA2B1-1_M2FP	GCGTCTCTAACACAGAGCAGAT
HNRNPA2B1-1_M2RP	GCGTCTCTAGCCCTAAGAAACT
HNRNPA2B1-1_M3FP	GCGTCTCTGGCTCAGAGCAGAT
HNRNPA2B1-1_M3RP	GCGTCTCTCTGACTAAGAAACT
HNRNPA2B1-1_M4FP	GCGTCTCTTCAGCAGAGCAGAT
HNRNPA2B1-1_M4RP	GCGTCTCTAAACCTAAGAAACT
HNRNPA2B1-2_M1FP	GCGTCTCTCACCTCTCAAAGTT
HNRNPA2B1-2_M1RP	GCGTCTCTTGTTTTACACAATT
HNRNPA2B1-2_M2FP	GCGTCTCTAACATCTCAAAGTT
HNRNPA2B1-2_M2RP	GCGTCTCTAGCCTTACACAATT
HNRNPA2B1-2_M3FP	GCGTCTCTGGCTTCTCAAAGTT
HNRNPA2B1-2_M3RP	GCGTCTCTCTGATTACACAATT
HNRNPA2B1-2_M4FP	GCGTCTCTTCAGTCTCAAAGTT
HNRNPA2B1-2_M4RP	GCGTCTCTAAACTTACACAATT
HNRNPA2B1-3_M1FP	GCGTCTCTCACCGTTTTTCCTT
HNRNPA2B1-3_M1RP	GCGTCTCTTGTTTCCCTTAAGT
HNRNPA2B1-3_M2FP	GCGTCTCTAACAGTTTTTCCTT
HNRNPA2B1-3_M2RP	GCGTCTCTAGCCTCCCTTAAGT
HNRNPA2B1-3_M3FP	GCGTCTCTGGCTGTTTTTCCTT
HNRNPA2B1-3_M3RP	GCGTCTCTCTGATCCCTTAAGT
HNRNPA2B1-3_M4FP	GCGTCTCTTCAGGTTTTTCCTT
HNRNPA2B1-3_M4RP	GCGTCTCTAAACTCCCTTAAGT
KIAA0907_M1FP	GCGTCTCTCACCGTTTGAGATA
KIAA0907_M1RP	GCGTCTCTTGTTAACCACAAGC
KIAA0907_M2FP	GCGTCTCTAACAGTTTGAGATA
KIAA0907_M2RP	GCGTCTCTAGCCAACCACAAGC
KIAA0907_M3FP	GCGTCTCTGGCTGTTTGAGATA
KIAA0907_M3RP	GCGTCTCTCTGAAACCACAAGC
KIAA0907_M4FP	GCGTCTCTTCAGGTTTGAGATA
KIAA0907_M4RP	GCGTCTCTAAACAACCACAAGC
KLHL15_M1FP	GCGTCTCTCACCAATGTTACTG
KLHL15_M1RP	GCGTCTCTTGTTAAAACTGAGG
KLHL15_M2FP	GCGTCTCTAACAAATGTTACTG
KLHL15_M2RP	GCGTCTCTAGCCAAAACTGAGG
KLHL15_M3FP	GCGTCTCTGGCTAATGTTACTG
KLHL15_M3RP	GCGTCTCTCTGAAAAACTGAGG
KLHL15_M4FP	GCGTCTCTTCAGAATGTTACTG
KLHL15_M4RP	GCGTCTCTAAACAAAACTGAGG
PMEPA1_M1FP	GCGTCTCTCACCGTGCGTGAAT
PMEPA1_M1RP	GCGTCTCTTGTTATATAATATT
PMEPA1_M2FP	GCGTCTCTAACAGTGCGTGAAT
PMEPA1_M2RP	GCGTCTCTAGCCATATAATATT
PMEPA1_M3FP	GCGTCTCTGGCTGTGCGTGAAT
PMEPA1_M3RP	GCGTCTCTCTGAATATAATATT
PMEPA1_M4FP	GCGTCTCTTCAGGTGCGTGAAT
PMEPA1_M4RP	GCGTCTCTAAACATATAATATT
PNRC1_M1FP	GCGTCTCTCACCATACAAACAG
PNRC1_M1RP	GCGTCTCTTGTTCCTTAGCACA
PNRC1_M2FP	GCGTCTCTAACAATACAAACAG
PNRC1_M2RP	GCGTCTCTAGCCCCTTAGCACA
PNRC1_M3FP	GCGTCTCTGGCTATACAAACAG
PNRC1_M3RP	GCGTCTCTCTGACCTTAGCACA
PNRC1_M4FP	GCGTCTCTTCAGATACAAACAG
PNRC1_M4RP	GCGTCTCTAAACCCTTAGCACA
RGMA_M1FP	GCGTCTCTCACCCTGCGTCCAC
RGMA_M1RP	GCGTCTCTTGTTTTGCATTTAG
RGMA_M2FP	GCGTCTCTAACACTGCGTCCAC
RGMA_M2RP	GCGTCTCTAGCCTTGCATTTAG
RGMA_M3FP	GCGTCTCTGGCTCTGCGTCCAC
RGMA_M3RP	GCGTCTCTCTGATTGCATTTAG
RGMA_M4FP	GCGTCTCTTCAGCTGCGTCCAC
RGMA_M4RP	GCGTCTCTAAACTTGCATTTAG
RPA2_M1FP	GCGTCTCTCACCACTTTTTGAC
RPA2_M1RP	GCGTCTCTTGTTAAACGAGAAT
RPA2_M2FP	GCGTCTCTAACAACTTTTTGAC
RPA2_M2RP	GCGTCTCTAGCCAAACGAGAAT
RPA2_M3FP	GCGTCTCTGGCTACTTTTTGAC
RPA2_M3RP	GCGTCTCTCTGAAAACGAGAAT
RPA2_M4FP	GCGTCTCTTCAGACTTTTTGAC
RPA2_M4RP	GCGTCTCTAAACAAACGAGAAT
RRAGD_M1FP	GCGTCTCTCACCCTTCTCTTTT
RRAGD_M1RP	GCGTCTCTTGTTAAGTGCAAAA
RRAGD_M2FP	GCGTCTCTAACACTTCTCTTTT
RRAGD_M2RP	GCGTCTCTAGCCAAGTGCAAAA
RRAGD_M3FP	GCGTCTCTGGCTCTTCTCTTTT
RRAGD_M3RP	GCGTCTCTCTGAAAGTGCAAAA
RRAGD_M4FP	GCGTCTCTTCAGCTTCTCTTTT
RRAGD_M4RP	GCGTCTCTAAACAAGTGCAAAA
SNAPC1_M1FP	GCGTCTCTCACCATAACTATTT
SNAPC1_M1RP	GCGTCTCTTGTTAGCAAGGCAA
SNAPC1_M2FP	GCGTCTCTAACAATAACTATTT
SNAPC1_M2RP	GCGTCTCTAGCCAGCAAGGCAA
SNAPC1_M3FP	GCGTCTCTGGCTATAACTATTT
SNAPC1_M3RP	GCGTCTCTCTGAAGCAAGGCAA
SNAPC1_M4FP	GCGTCTCTTCAGATAACTATTT
SNAPC1_M4RP	GCGTCTCTAAACAGCAAGGCAA
TOB1_M1FP	GCGTCTCTCACCAGATTTTTGC
TOB1_M1RP	GCGTCTCTTGTTCTTTTATACC
TOB1_M2FP	GCGTCTCTAACAAGATTTTTGC
TOB1_M2RP	GCGTCTCTAGCCCTTTTATACC
TOB1_M3FP	GCGTCTCTGGCTAGATTTTTGC
TOB1_M3RP	GCGTCTCTCTGACTTTTATACC
TOB1_M4FP	GCGTCTCTTCAGAGATTTTTGC
TOB1_M4RP	GCGTCTCTAAACCTTTTATACC
VLDLR_M1FP	GCGTCTCTCACCCTTGACCGTT
VLDLR_M1RP	GCGTCTCTTGTTCATCTTAGTA
VLDLR_M2FP	GCGTCTCTAACACTTGACCGTT
VLDLR_M2RP	GCGTCTCTAGCCCATCTTAGTA
VLDLR_M3FP	GCGTCTCTGGCTCTTGACCGTT
VLDLR_M3RP	GCGTCTCTCTGACATCTTAGTA
VLDLR_M4FP	GCGTCTCTTCAGCTTGACCGTT
VLDLR_M4RP	GCGTCTCTAAACCATCTTAGTA
ZC3H12C_M1FP	GCGTCTCTCACCATTTCTTGAT
ZC3H12C_M1RP	GCGTCTCTTGTTCTTAATAATA
ZC3H12C_M2FP	GCGTCTCTAACAATTTCTTGAT
ZC3H12C_M2RP	GCGTCTCTAGCCCTTAATAATA
ZC3H12C_M3FP	GCGTCTCTGGCTATTTCTTGAT
ZC3H12C_M3RP	GCGTCTCTCTGACTTAATAATA
ZC3H12C_M4FP	GCGTCTCTTCAGATTTCTTGAT
ZC3H12C_M4RP	GCGTCTCTAAACCTTAATAATA
ZIC2_M1FP	GCGTCTCTCACCTTATGAGGCA
ZIC2_M1RP	GCGTCTCTTGTTAGTTAATACC
ZIC2_M2FP	GCGTCTCTAACATTATGAGGCA
ZIC2_M2RP	GCGTCTCTAGCCAGTTAATACC
ZIC2_M3FP	GCGTCTCTGGCTTTATGAGGCA
ZIC2_M3RP	GCGTCTCTCTGAAGTTAATACC
ZIC2_M4FP	GCGTCTCTTCAGTTATGAGGCA
ZIC2_M4RP	GCGTCTCTAAACAGTTAATACC
ZNF367_M1FP	GCGTCTCTCACCACTCCGACAG
ZNF367_M1RP	GCGTCTCTTGTTCAATATGTAG
ZNF367_M2FP	GCGTCTCTAACAACTCCGACAG
ZNF367_M2RP	GCGTCTCTAGCCCAATATGTAG
ZNF367_M3FP	GCGTCTCTGGCTACTCCGACAG
ZNF367_M3RP	GCGTCTCTCTGACAATATGTAG
ZNF367_M4FP	GCGTCTCTTCAGACTCCGACAG
ZNF367_M4RP	GCGTCTCTAAACCAATATGTAG

## Sheet: 4xsequences
Total 4x assembled sequence.
Candidate sites:				PUM control:
Name	4x Assembled Sequence	Length		Name	4x Assembled Sequence	Length
ACTG1	CACCTAGGACCCAGTTTCCTTTCTTAGCTGATGTCTTTGGCCAGAACACCGTGGGCTGTTACTTGCTTTGAGTTGGAAGCGGTTTGCATTTACGCCTGTAAATGTATTCATTCTTAATTTATGTAAGGTTTTTTAACATAGGACCCAGTTTCCTTTCTTAGCTGATGTCTTTGGCCAGAACACCGTGGGCTGTTACTTGCTTTGAGTTGGAAGCGGTTTGCATTTACGCCTGTAAATGTATTCATTCTTAATTTATGTAAGGTTTTTTGGCTTAGGACCCAGTTTCCTTTCTTAGCTGATGTCTTTGGCCAGAACACCGTGGGCTGTTACTTGCTTTGAGTTGGAAGCGGTTTGCATTTACGCCTGTAAATGTATTCATTCTTAATTTATGTAAGGTTT…	540		hunchback	CACCTTGTTGTCGAAAATTGTACATAAGCCAAAACATTGTTGTCGAAAATTGTACATAAGCCAAGGCTTTGTTGTCGAAAATTGTACATAAGCCAATCAGTTGTTGTCGAAAATTGTACATAAGCCAAGTTT	132
mACTG1	CACCTAGGACCCAGGGCTGTTCTGAGCTTGGTAGTATGTTCATTTCTTCGATCTCTAGCGTATAGCCGCTCTGCCCAGACTTGTGGTTGAATGTTCTGTAAATGTATTCATTCTTAATTTATGTAAGGTTTTTTAACATAGGACCCAGGGCTGTTCTGAGCTTGGTAGTATGTTCATTTCTTCGATCTCTAGCGTATAGCCGCTCTGCCCAGACTTGTGGTTGAATGTTCTGTAAATGTATTCATTCTTAATTTATGTAAGGTTTTTTGGCTTAGGACCCAGGGCTGTTCTGAGCTTGGTAGTATGTTCATTTCTTCGATCTCTAGCGTATAGCCGCTCTGCCCAGACTTGTGGTTGAATGTTCTGTAAATGTATTCATTCTTAATTTATGTAAGGTTT…	540		mP_hunchback	CACCTTGTTGTCGAAAATACAACATAAGCCAAAACATTGTTGTCGAAAATACAACATAAGCCAAGGCTTTGTTGTCGAAAATACAACATAAGCCAATCAGTTGTTGTCGAAAATACAACATAAGCCAAGTTT	132
ADD3	CACCTGTATTACAATGTATGTAGAAATAGTAACCTGTGAACTATGCTTTTCCATAACTTTTTAAAAATATATATATCTAAATGAATGCAATGTGCATAAATATTTTTTAAACATAACAGTGAACTATTGCACCTTTTGCTAATGCCTCTATTTACTTGCTTTGGCATAAAGAATGAGCCAATGAACCTCTGTGTCCTGTGGAAAAATGTATAAATGTTATCTGAAACATGTATTACAATGTATGTAGAAATAGTAACCTGTGAACTATGCTTTTCCATAACTTTTTAAAAATATATATATCTAAATGAATGCAATGTGCATAAATATTTTTTAAACATAACAGTGAACTATTGCACCTTTTGCTAATGCCTCTATTTACTTGCTTTGGCATAAAGAATG…	900
mADD3	CACCTGTATTACAATGTATGTAGAAATAGTAACCTGTGAACTATGCTTTTCCATAACTTTTTAAAAATATATATATCTAAATGAATGCAATGTGCATAAATATTTTTTAAACTTCCGCCCTCCCCGTCGTAAATGAAGGTAACTATTGAAAATATTAACTGACGCAGTTTAGTTCAGTCAATTGATGTTAGATTCTATGCCAGTATAGTATAAATGTTATCTGAAACATGTATTACAATGTATGTAGAAATAGTAACCTGTGAACTATGCTTTTCCATAACTTTTTAAAAATATATATATCTAAATGAATGCAATGTGCATAAATATTTTTTAAACTTCCGCCCTCCCCGTCGTAAATGAAGGTAACTATTGAAAATATTAACTGACGCAGTTTAGTTC…	900
ATP6V1G1	CACCATTATATAATAGGTCCTTCCACTTTTTGGAGAGTAGCAAATCTAGCTTTTTTGTACAGACTTAGAAATTATCTAAAGATTTCATCTTTTTACCTCATATTTCTTAGGAATTTAATGGTTATATGTTGTCTTTTTTTCCTATGTCTTTTGGCTCAAGCAACATGTATATCAGTGTTGACTAACAATTATATAATAGGTCCTTCCACTTTTTGGAGAGTAGCAAATCTAGCTTTTTTGTACAGACTTAGAAATTATCTAAAGATTTCATCTTTTTACCTCATATTTCTTAGGAATTTAATGGTTATATGTTGTCTTTTTTTCCTATGTCTTTTGGCTCAAGCAACATGTATATCAGTGTTGACTGGCTATTATATAATAGGTCCTTCCACTTTTTGG…	736
mATP6V1G1	CACCATTATATAATTAAACACGGAAATCAGGTTCTAGTCGTTTTCACTACCTTGATTATCATGATAAGTAAGTTGTTTCAGATTTCATCTTTTTACCTCATATTTCTTAGGAATTTAATGGTTATATGTTGTCTTTTTTTCCTATGTCTTTTGGCTCAAGCAACATGTATATCAGTGTTGACTAACAATTATATAATTAAACACGGAAATCAGGTTCTAGTCGTTTTCACTACCTTGATTATCATGATAAGTAAGTTGTTTCAGATTTCATCTTTTTACCTCATATTTCTTAGGAATTTAATGGTTATATGTTGTCTTTTTTTCCTATGTCTTTTGGCTCAAGCAACATGTATATCAGTGTTGACTGGCTATTATATAATTAAACACGGAAATCAGGTT…	736
CDKN1B-1	CACCGTTTTTCCTTATTTGCTTCATTGTACTACCTGTGTATATAGTTTTTACCTTTTATGTAGCACATAAACTTTGGGGAAGGGAGGGCAGGGTGGGGCTGAGGAACTGACGTGGAGCGGGGTATGAAGAAACAGTTTTTCCTTATTTGCTTCATTGTACTACCTGTGTATATAGTTTTTACCTTTTATGTAGCACATAAACTTTGGGGAAGGGAGGGCAGGGTGGGGCTGAGGAACTGACGTGGAGCGGGGTATGAAGAGGCTGTTTTTCCTTATTTGCTTCATTGTACTACCTGTGTATATAGTTTTTACCTTTTATGTAGCACATAAACTTTGGGGAAGGGAGGGCAGGGTGGGGCTGAGGAACTGACGTGGAGCGGGGTATGAAGATCAGGTTTT…	524
mCDKN1B-1	CACCGTTTTTCCTTATTTGCTTCATTGTACTACCTGTGTATATAGTTTTTACCTTTTATAAGTAGGGTGAGGGGGTGAAAAGGGTCGGTGCGCGGTATGGCTGCAGGGAGCAGTGACAACGGTATGAAGAAACAGTTTTTCCTTATTTGCTTCATTGTACTACCTGTGTATATAGTTTTTACCTTTTATAAGTAGGGTGAGGGGGTGAAAAGGGTCGGTGCGCGGTATGGCTGCAGGGAGCAGTGACAACGGTATGAAGAGGCTGTTTTTCCTTATTTGCTTCATTGTACTACCTGTGTATATAGTTTTTACCTTTTATAAGTAGGGTGAGGGGGTGAAAAGGGTCGGTGCGCGGTATGGCTGCAGGGAGCAGTGACAACGGTATGAAGATCAGGTTTT…	524
CDKN1B-2	CACCAAAAACCATTTGAAGTGTACCTGTGTACATAACTCTGTAAAAACACTGAAAAATTATACTAACTTATTTATGTTAAAAGATTTTTTTTAATCTAGACAATATACAAGCCAAAGTGGCATGTTTTGTGCATTTGTAAATGCTGTGTTGGGTAGAATAGGTTTTCCCCTCTTTTGTTAAATAACAAAAAACCATTTGAAGTGTACCTGTGTACATAACTCTGTAAAAACACTGAAAAATTATACTAACTTATTTATGTTAAAAGATTTTTTTTAATCTAGACAATATACAAGCCAAAGTGGCATGTTTTGTGCATTTGTAAATGCTGTGTTGGGTAGAATAGGTTTTCCCCTCTTTTGTTAAATGGCTAAAAACCATTTGAAGTGTACCTGTGTACA…	736
mCDKN1B-2	CACCAAAAACCATTTGAAGTGTACCTGTGTACATAACTCTGTAAAAACACTGAAAAATTATACTAACTTATTTATGTTAAAAGATTTTTTTTAATCTAGACTGAACTGTAAGTCTCTGGAGAGTGCGTGTTGAGAATGTGTTACTTTAATTCCAGATATGAGACTTCTCTTCATTTGTTAAATAACAAAAAACCATTTGAAGTGTACCTGTGTACATAACTCTGTAAAAACACTGAAAAATTATACTAACTTATTTATGTTAAAAGATTTTTTTTAATCTAGACTGAACTGTAAGTCTCTGGAGAGTGCGTGTTGAGAATGTGTTACTTTAATTCCAGATATGAGACTTCTCTTCATTTGTTAAATGGCTAAAAACCATTTGAAGTGTACCTGTGTACA…	736
DAGLA	CACCAGACTTTTTTTGTACTTAATGTATGAAAGATCCAAACTAATATTGCTGTAAAAAGGAGAGACAAATTAATATAGCTTATTCTATAAATATATCTGTATATAAAGGTTTCTGTATATTGTATAGAGCTGTGTATAAACTGGATGTAGAAGCACGCTGGCTGCCAACAAGACTTTTTTTGTACTTAATGTATGAAAGATCCAAACTAATATTGCTGTAAAAAGGAGAGACAAATTAATATAGCTTATTCTATAAATATATCTGTATATAAAGGTTTCTGTATATTGTATAGAGCTGTGTATAAACTGGATGTAGAAGCACGCTGGCTGCCGGCTAGACTTTTTTTGTACTTAATGTATGAAAGATCCAAACTAATATTGCTGTAAAAAGGAGAGACA…	668
mDAGLA	CACCAGACTTTTTTTGTACTTAATGTATGAAAGATCCAAACTAATGAGAATATCAGAATGCGGAATAAATTAATATAGCTTATTCTATAAATATATCTGTATATAAAGGTTTCTGTATATTGTATAGAGCTGTGTATAAACTGGATGTAGAAGCACGCTGGCTGCCAACAAGACTTTTTTTGTACTTAATGTATGAAAGATCCAAACTAATGAGAATATCAGAATGCGGAATAAATTAATATAGCTTATTCTATAAATATATCTGTATATAAAGGTTTCTGTATATTGTATAGAGCTGTGTATAAACTGGATGTAGAAGCACGCTGGCTGCCGGCTAGACTTTTTTTGTACTTAATGTATGAAAGATCCAAACTAATGAGAATATCAGAATGCGGAATA…	668
DUSP1	CACCCTTCACAAATGTCATTGTCTACTCCTAGAAGAACCAAATACCTCAATTTTTGTTTTTGAGTACTGTACTATCCTGTAAATATATCTTAAGCAGGTTTGTTTTAACACTTCACAAATGTCATTGTCTACTCCTAGAAGAACCAAATACCTCAATTTTTGTTTTTGAGTACTGTACTATCCTGTAAATATATCTTAAGCAGGTTTGTTTTGGCTCTTCACAAATGTCATTGTCTACTCCTAGAAGAACCAAATACCTCAATTTTTGTTTTTGAGTACTGTACTATCCTGTAAATATATCTTAAGCAGGTTTGTTTTTCAGCTTCACAAATGTCATTGTCTACTCCTAGAAGAACCAAATACCTCAATTTTTGTTTTTGAGTACTGTACTATCCTGTA…	428
mDUSP1	CACCCTTCACAAATGACCGTTTTATTTCGCACTTAACTTGCTTGAACAACCTTTGTGTTCTTAGAACAAATACTCTATGTAAATATATCTTAAGCAGGTTTGTTTTAACACTTCACAAATGACCGTTTTATTTCGCACTTAACTTGCTTGAACAACCTTTGTGTTCTTAGAACAAATACTCTATGTAAATATATCTTAAGCAGGTTTGTTTTGGCTCTTCACAAATGACCGTTTTATTTCGCACTTAACTTGCTTGAACAACCTTTGTGTTCTTAGAACAAATACTCTATGTAAATATATCTTAAGCAGGTTTGTTTTTCAGCTTCACAAATGACCGTTTTATTTCGCACTTAACTTGCTTGAACAACCTTTGTGTTCTTAGAACAAATACTCTATGTA…	428
FNIP1	CACCCTAAGTTACTTAGATGTTGGATATGTACATAGCTGTTTCTTGTTCTGTATACATTTCTCAAATGTACACTTGTATTATAATAACCTCCCAGTTCTAGGGGATATTTGTGCAATAAATACACATGTCAAACACTAAGTTACTTAGATGTTGGATATGTACATAGCTGTTTCTTGTTCTGTATACATTTCTCAAATGTACACTTGTATTATAATAACCTCCCAGTTCTAGGGGATATTTGTGCAATAAATACACATGTCAGGCTCTAAGTTACTTAGATGTTGGATATGTACATAGCTGTTTCTTGTTCTGTATACATTTCTCAAATGTACACTTGTATTATAATAACCTCCCAGTTCTAGGGGATATTTGTGCAATAAATACACATGTCATCAGCT…	528
mFNIP1	CACCCTAAGTTACTTAGATGTTGGATATGTACATAGCTGTTTCTTGTTCTGTATACATTTCTCAAATGTACACTTGTATTATAATAACCTCATGGTTCGGATTACTGATCAACTAGGTAATACACATGTCAAACACTAAGTTACTTAGATGTTGGATATGTACATAGCTGTTTCTTGTTCTGTATACATTTCTCAAATGTACACTTGTATTATAATAACCTCATGGTTCGGATTACTGATCAACTAGGTAATACACATGTCAGGCTCTAAGTTACTTAGATGTTGGATATGTACATAGCTGTTTCTTGTTCTGTATACATTTCTCAAATGTACACTTGTATTATAATAACCTCATGGTTCGGATTACTGATCAACTAGGTAATACACATGTCATCAGCT…	528
mP_FNIP1	CACCCTAAGTTACTTAGATGTTGGATAATAACATAGCTGTTTCTTGTTCATAATACATTTCTCAAATGTACACTTGTATTATAATAACCTCCCAGTTCTAGGGGATATTTGTGCAATAAATACACATGTCAAACACTAAGTTACTTAGATGTTGGATAATAACATAGCTGTTTCTTGTTCATAATACATTTCTCAAATGTACACTTGTATTATAATAACCTCCCAGTTCTAGGGGATATTTGTGCAATAAATACACATGTCAGGCTCTAAGTTACTTAGATGTTGGATAATAACATAGCTGTTTCTTGTTCATAATACATTTCTCAAATGTACACTTGTATTATAATAACCTCCCAGTTCTAGGGGATATTTGTGCAATAAATACACATGTCATCAGCT…	528
FOXO1	CACCTTTGTTTATTTTGTTATTTGCAAATTTGTACAAACATTTAAATGGTTCTAATTTCAACATTTGTTTATTTTGTTATTTGCAAATTTGTACAAACATTTAAATGGTTCTAATTTCGGCTTTTGTTTATTTTGTTATTTGCAAATTTGTACAAACATTTAAATGGTTCTAATTTCTCAGTTTGTTTATTTTGTTATTTGCAAATTTGTACAAACATTTAAATGGTTCTAATTTCGTTT	240
mFOXO1	CACCTTTGTTTATTTGATCTTTAAATGGTTTAACATTCAATTTAAATGGTTCTAATTTCAACATTTGTTTATTTGATCTTTAAATGGTTTAACATTCAATTTAAATGGTTCTAATTTCGGCTTTTGTTTATTTGATCTTTAAATGGTTTAACATTCAATTTAAATGGTTCTAATTTCTCAGTTTGTTTATTTGATCTTTAAATGGTTTAACATTCAATTTAAATGGTTCTAATTTCGTTT	240
HNRNPA0	CACCTTCTATGAAATCTACTTGGATCCCATGCCTGAAATTTGGAAGCATATGTACAAAAATCATTTTTACGTTTTATTTTTAATAAATCATTGTAACATTCTATGAAATCTACTTGGATCCCATGCCTGAAATTTGGAAGCATATGTACAAAAATCATTTTTACGTTTTATTTTTAATAAATCATTGTGGCTTTCTATGAAATCTACTTGGATCCCATGCCTGAAATTTGGAAGCATATGTACAAAAATCATTTTTACGTTTTATTTTTAATAAATCATTGTTCAGTTCTATGAAATCTACTTGGATCCCATGCCTGAAATTTGGAAGCATATGTACAAAAATCATTTTTACGTTTTATTTTTAATAAATCATTGTGTTT	380
mHNRNPA0	CACCTTCTATGAAAAGGTCCATTTTTAAGGTAACTATCATCCCGTTGCTGAAAGCAAAAATCATTTTTACGTTTTATTTTTAATAAATCATTGTAACATTCTATGAAAAGGTCCATTTTTAAGGTAACTATCATCCCGTTGCTGAAAGCAAAAATCATTTTTACGTTTTATTTTTAATAAATCATTGTGGCTTTCTATGAAAAGGTCCATTTTTAAGGTAACTATCATCCCGTTGCTGAAAGCAAAAATCATTTTTACGTTTTATTTTTAATAAATCATTGTTCAGTTCTATGAAAAGGTCCATTTTTAAGGTAACTATCATCCCGTTGCTGAAAGCAAAAATCATTTTTACGTTTTATTTTTAATAAATCATTGTGTTT	380
HNRNPA2B1-1	CACCCAGAGCAGATGCAGAGAGCCATTTTGTGAATGGATTGGATTATTTAATAACATTACCTTACTGTGGAGGAAGGATTGTAAAAAAAAATGCCTTTGAGACAGTTTCTTAGAACACAGAGCAGATGCAGAGAGCCATTTTGTGAATGGATTGGATTATTTAATAACATTACCTTACTGTGGAGGAAGGATTGTAAAAAAAAATGCCTTTGAGACAGTTTCTTAGGGCTCAGAGCAGATGCAGAGAGCCATTTTGTGAATGGATTGGATTATTTAATAACATTACCTTACTGTGGAGGAAGGATTGTAAAAAAAAATGCCTTTGAGACAGTTTCTTAGTCAGCAGAGCAGATGCAGAGAGCCATTTTGTGAATGGATTGGATTATTTAATAACATTAC…	456
mHNRNPA2B1-1	CACCCAGAGCAGATTAGGTGAAGGCTTATAAATAGTATCGGGTTGGGGACTAAGCGTAAAATCAGCAAAATAGAGTCATAATCCTATGTCTTAGAAATTTTTGAGTTTCTTAGAACACAGAGCAGATTAGGTGAAGGCTTATAAATAGTATCGGGTTGGGGACTAAGCGTAAAATCAGCAAAATAGAGTCATAATCCTATGTCTTAGAAATTTTTGAGTTTCTTAGGGCTCAGAGCAGATTAGGTGAAGGCTTATAAATAGTATCGGGTTGGGGACTAAGCGTAAAATCAGCAAAATAGAGTCATAATCCTATGTCTTAGAAATTTTTGAGTTTCTTAGTCAGCAGAGCAGATTAGGTGAAGGCTTATAAATAGTATCGGGTTGGGGACTAAGCGTAAA…	456
HNRNPA2B1-2	CACCTCTCAAAGTTTTGAAAAGCTATTAGCCAGGATCATGGTGTAATAAGACATAACGTTTTTCCTTTAAAAAAATTTAAGTGCGTGTGTAGAGTTAAGAAGCTGTTGTACATTTATGATTTAATAAAATAATTCTAAAGGAAATTGTGTAAAACATCTCAAAGTTTTGAAAAGCTATTAGCCAGGATCATGGTGTAATAAGACATAACGTTTTTCCTTTAAAAAAATTTAAGTGCGTGTGTAGAGTTAAGAAGCTGTTGTACATTTATGATTTAATAAAATAATTCTAAAGGAAATTGTGTAAGGCTTCTCAAAGTTTTGAAAAGCTATTAGCCAGGATCATGGTGTAATAAGACATAACGTTTTTCCTTTAAAAAAATTTAAGTGCGTGTGTAGAGT…	612
mHNRNPA2B1-2	CACCTCTCAAAGTTCCAATTAATAGTGCTCTACCTGGTAATAAAATATTGCGTAGAGTTAGTCATGTTAAAAAAATTTAAGTGCGTGTGTAGAGTTAAGAAGCTGTTGTACATTTATGATTTAATAAAATAATTCTAAAGGAAATTGTGTAAAACATCTCAAAGTTCCAATTAATAGTGCTCTACCTGGTAATAAAATATTGCGTAGAGTTAGTCATGTTAAAAAAATTTAAGTGCGTGTGTAGAGTTAAGAAGCTGTTGTACATTTATGATTTAATAAAATAATTCTAAAGGAAATTGTGTAAGGCTTCTCAAAGTTCCAATTAATAGTGCTCTACCTGGTAATAAAATATTGCGTAGAGTTAGTCATGTTAAAAAAATTTAAGTGCGTGTGTAGAGT…	612
HNRNPA2B1-3	CACCGTTTTTCCTTTAAAAAAATTTAAGTGCGTGTGTAGAGTTAAGAAGCTGTTGTACATTTATGATTTAATAAAATAATTCTAAAGGAAATTGTGTAATTATAGACTTTTTATTTTAAATAAGTTAAGGAGTGGGTAGTATAATTAAGGTCCGTTGCAAAGCTGTTGTTATATTTGTATAAGATAAATGCTGGTCAGATGTAAGTGTGTTGTCTGCAATTCATCAGGATTAAATTATGTAGATAACTTAAGGGAAACAGTTTTTCCTTTAAAAAAATTTAAGTGCGTGTGTAGAGTTAAGAAGCTGTTGTACATTTATGATTTAATAAAATAATTCTAAAGGAAATTGTGTAATTATAGACTTTTTATTTTAAATAAGTTAAGGAGTGGGTAGTATAA…	1024
mHNRNPA2B1-3	CACCGTTTTTCCTTATGTATTTGAAGGGTATGAGAATACATTAGTGGGTTTATTTTTTACTAAAAAGACAATAAAATAATTCTAAAGGAAATTGTGTAATTATAGACTTTTTATTTTAAATAAGTTAAGGAGTGGGTAGTATAATTAAGGTCCGTTGCAAAGCTGTTGTTATATTTGTATAAGATAAATGCTGGTCAGATGTAAGTGTGTTGTCTGCAATTCATCAGGATTAAATTATGTAGATAACTTAAGGGAAACAGTTTTTCCTTATGTATTTGAAGGGTATGAGAATACATTAGTGGGTTTATTTTTTACTAAAAAGACAATAAAATAATTCTAAAGGAAATTGTGTAATTATAGACTTTTTATTTTAAATAAGTTAAGGAGTGGGTAGTATAA…	1024
KIAA0907	CACCGTTTGAGATATTGAACTGTCATTTTTGCACATTTGAATACTTTGCAGGCTGGCTTTGTATAAACTTATCCTCTGGTTTCCTATATGTTGTAAATATTTAGACCATAATTTCATTATAAATAAATCTATAAATATTCTGCTTGTGGTTAACAGTTTGAGATATTGAACTGTCATTTTTGCACATTTGAATACTTTGCAGGCTGGCTTTGTATAAACTTATCCTCTGGTTTCCTATATGTTGTAAATATTTAGACCATAATTTCATTATAAATAAATCTATAAATATTCTGCTTGTGGTTGGCTGTTTGAGATATTGAACTGTCATTTTTGCACATTTGAATACTTTGCAGGCTGGCTTTGTATAAACTTATCCTCTGGTTTCCTATATGTTGTAAA…	608
mKIAA0907	CACCGTTTGAGATATAGTGTTCGGATTATTGTCCTATCTTCGTGATATTGATTTCGATCGCAATAAACTTATCCTCTGGTTTCCTATATGTTGTAAATATTTAGACCATAATTTCATTATAAATAAATCTATAAATATTCTGCTTGTGGTTAACAGTTTGAGATATAGTGTTCGGATTATTGTCCTATCTTCGTGATATTGATTTCGATCGCAATAAACTTATCCTCTGGTTTCCTATATGTTGTAAATATTTAGACCATAATTTCATTATAAATAAATCTATAAATATTCTGCTTGTGGTTGGCTGTTTGAGATATAGTGTTCGGATTATTGTCCTATCTTCGTGATATTGATTTCGATCGCAATAAACTTATCCTCTGGTTTCCTATATGTTGTAAA…	608
KLHL15	CACCAATGTTACTGGTTTTATCTACTTGTTTATTTTGTACAAAATACCCAGCGACACTAGGGATGTAAGCCCTCAGTTTTAACAAATGTTACTGGTTTTATCTACTTGTTTATTTTGTACAAAATACCCAGCGACACTAGGGATGTAAGCCCTCAGTTTTGGCTAATGTTACTGGTTTTATCTACTTGTTTATTTTGTACAAAATACCCAGCGACACTAGGGATGTAAGCCCTCAGTTTTTCAGAATGTTACTGGTTTTATCTACTTGTTTATTTTGTACAAAATACCCAGCGACACTAGGGATGTAAGCCCTCAGTTTTGTTT	324
mKLHL15	CACCAATGTTACTGGTTTTATTAAGATTTAGTACGTCCCAGTAAGTCCGAATGTCCTTATCGACATGTAACCTCAGTTTTAACAAATGTTACTGGTTTTATTAAGATTTAGTACGTCCCAGTAAGTCCGAATGTCCTTATCGACATGTAACCTCAGTTTTGGCTAATGTTACTGGTTTTATTAAGATTTAGTACGTCCCAGTAAGTCCGAATGTCCTTATCGACATGTAACCTCAGTTTTTCAGAATGTTACTGGTTTTATTAAGATTTAGTACGTCCCAGTAAGTCCGAATGTCCTTATCGACATGTAACCTCAGTTTTGTTT	324
PMEPA1	CACCGTGCGTGAATGCTTATTTTCTTTTGTTTATGATAATTTCACTTAACTTTAAAGACATATTTGCACAAAACCTTTGTTTAAAGATCTGCAATATTATATAACAGTGCGTGAATGCTTATTTTCTTTTGTTTATGATAATTTCACTTAACTTTAAAGACATATTTGCACAAAACCTTTGTTTAAAGATCTGCAATATTATATGGCTGTGCGTGAATGCTTATTTTCTTTTGTTTATGATAATTTCACTTAACTTTAAAGACATATTTGCACAAAACCTTTGTTTAAAGATCTGCAATATTATATTCAGGTGCGTGAATGCTTATTTTCTTTTGTTTATGATAATTTCACTTAACTTTAAAGACATATTTGCACAAAACCTTTGTTTAAAGATCTGCA…	412
mPMEPA1	CACCGTGCGTGAATGCTTATTTTCTTTTGTTTATGATAATTTCACTTAATGCTTATAGCTATACCTTATGAACCCGTTAACATTTGAAATAAAATATTATATAACAGTGCGTGAATGCTTATTTTCTTTTGTTTATGATAATTTCACTTAATGCTTATAGCTATACCTTATGAACCCGTTAACATTTGAAATAAAATATTATATGGCTGTGCGTGAATGCTTATTTTCTTTTGTTTATGATAATTTCACTTAATGCTTATAGCTATACCTTATGAACCCGTTAACATTTGAAATAAAATATTATATTCAGGTGCGTGAATGCTTATTTTCTTTTGTTTATGATAATTTCACTTAATGCTTATAGCTATACCTTATGAACCCGTTAACATTTGAAATAAA…	412
PNRC1	CACCATACAAACAGCTTGTATTATATTTTATATTTTGTAAATACTGTATACCATGTATTATGTGTATATTGTTCATACTTGAGAGGTATATTATAGTTTTGTTATGAAAGTATGTATTTTGCCCTGCCCACATTGCAGGTGTTTTGTATATATACAATGGATAAATTTTAAGTGTGTGCTAAGGAACAATACAAACAGCTTGTATTATATTTTATATTTTGTAAATACTGTATACCATGTATTATGTGTATATTGTTCATACTTGAGAGGTATATTATAGTTTTGTTATGAAAGTATGTATTTTGCCCTGCCCACATTGCAGGTGTTTTGTATATATACAATGGATAAATTTTAAGTGTGTGCTAAGGGGCTATACAAACAGCTTGTATTATATTTTAT…	740
mPNRC1	CACCATACAAACAGCTTGTATTATATTTTATATTTTGTAAATACTGTATACCATGTATTCGATTGTTATTGTTAGGTATAGTGTACAATATTATAGTTTTGTTATGAAAGTATGTATTTTGCCCTGCCCACATTGCAGGTGTTTTGTATATATACAATGGATAAATTTTAAGTGTGTGCTAAGGAACAATACAAACAGCTTGTATTATATTTTATATTTTGTAAATACTGTATACCATGTATTCGATTGTTATTGTTAGGTATAGTGTACAATATTATAGTTTTGTTATGAAAGTATGTATTTTGCCCTGCCCACATTGCAGGTGTTTTGTATATATACAATGGATAAATTTTAAGTGTGTGCTAAGGGGCTATACAAACAGCTTGTATTATATTTTAT…	740
RGMA	CACCCTGCGTCCACGTGTCTGCGACCTGTGTGGAGTGTCACCGCGTGTACATACTGTAAATTATTTATTAATGGCTAAATGCAAAACACTGCGTCCACGTGTCTGCGACCTGTGTGGAGTGTCACCGCGTGTACATACTGTAAATTATTTATTAATGGCTAAATGCAAGGCTCTGCGTCCACGTGTCTGCGACCTGTGTGGAGTGTCACCGCGTGTACATACTGTAAATTATTTATTAATGGCTAAATGCAATCAGCTGCGTCCACGTGTCTGCGACCTGTGTGGAGTGTCACCGCGTGTACATACTGTAAATTATTTATTAATGGCTAAATGCAAGTTT	340
mRGMA	CACCCTGCGTCCACAGGGGGGTGCGTTGTCACGTTTATGTTCTACGGCAGCCCTACTAAATTATTTATTAATGGCTAAATGCAAAACACTGCGTCCACAGGGGGGTGCGTTGTCACGTTTATGTTCTACGGCAGCCCTACTAAATTATTTATTAATGGCTAAATGCAAGGCTCTGCGTCCACAGGGGGGTGCGTTGTCACGTTTATGTTCTACGGCAGCCCTACTAAATTATTTATTAATGGCTAAATGCAATCAGCTGCGTCCACAGGGGGGTGCGTTGTCACGTTTATGTTCTACGGCAGCCCTACTAAATTATTTATTAATGGCTAAATGCAAGTTT	340
RPA2	CACCACTTTTTGACACACTTGCCATGACGTGTGTTTCTGTGAACATGAAGTTCTGCGGTAGTGCCTCCAGGGGCAGAGGAAAAGAAGAAGTGTTACTGCATTTTGTACAAAATAAATACAGTCATATGTTTAATAAAACAGTTCTATTGTAGTAACTTGTAAAAATTCTCGTTTAACAACTTTTTGACACACTTGCCATGACGTGTGTTTCTGTGAACATGAAGTTCTGCGGTAGTGCCTCCAGGGGCAGAGGAAAAGAAGAAGTGTTACTGCATTTTGTACAAAATAAATACAGTCATATGTTTAATAAAACAGTTCTATTGTAGTAACTTGTAAAAATTCTCGTTTGGCTACTTTTTGACACACTTGCCATGACGTGTGTTTCTGTGAACATGAAGT…	700
mRPA2	CACCACTTTTTGACGCCTATAGGTGCTGTTCGCCGTTTAGGTAGATCCATTCTAGGAGGATAATATGAAGAAAAATCTACGTCGCTGAATCATCAATCGGATGGTGGGATGCAAAATACAGTCATATGTTTAATAAAACAGTTCTATTGTAGTAACTTGTAAAAATTCTCGTTTAACAACTTTTTGACGCCTATAGGTGCTGTTCGCCGTTTAGGTAGATCCATTCTAGGAGGATAATATGAAGAAAAATCTACGTCGCTGAATCATCAATCGGATGGTGGGATGCAAAATACAGTCATATGTTTAATAAAACAGTTCTATTGTAGTAACTTGTAAAAATTCTCGTTTGGCTACTTTTTGACGCCTATAGGTGCTGTTCGCCGTTTAGGTAGATCCATT…	700
RRAGD	CACCCTTCTCTTTTATAAATAAAGTAAGCACTTTGAAGCAAAAACTTGTATATTAACAGTGATGTGAAATCCATTGTCATTTCATTACACAAATGTAAACTTTTATGGTCTGTAGTCAAAAAAATCCCGTGTGAGAACTGCCAGGAATTGTACATATTTTGCACTTAACACTTCTCTTTTATAAATAAAGTAAGCACTTTGAAGCAAAAACTTGTATATTAACAGTGATGTGAAATCCATTGTCATTTCATTACACAAATGTAAACTTTTATGGTCTGTAGTCAAAAAAATCCCGTGTGAGAACTGCCAGGAATTGTACATATTTTGCACTTGGCTCTTCTCTTTTATAAATAAAGTAAGCACTTTGAAGCAAAAACTTGTATATTAACAGTGATGTGA…	668
mRRAGD	CACCCTTCTCTTTTAATTAGTTGAACCAAGACATAGAATAAAAACTTGTATATTAACAGTGATGTGAAATCCATTGTCATTTCATTACACAAATGTAAACTTTTATGGTCTGTAGTCAAAAAAATCCCGTGTGAGAACTGCCAGGAATTGTACATATTTTGCACTTAACACTTCTCTTTTAATTAGTTGAACCAAGACATAGAATAAAAACTTGTATATTAACAGTGATGTGAAATCCATTGTCATTTCATTACACAAATGTAAACTTTTATGGTCTGTAGTCAAAAAAATCCCGTGTGAGAACTGCCAGGAATTGTACATATTTTGCACTTGGCTCTTCTCTTTTAATTAGTTGAACCAAGACATAGAATAAAAACTTGTATATTAACAGTGATGTGA…	668
mmiR_RRAGD	CACCCTTCTCTTTTATAAATAAAGTAAGGTGTTTGAAGCAAAAACTTGTATATTAACAGTGATGTGAAATCCATTGTCATTTCATTACACAAATGTAAACTTTTATGGTCTGTAGTCAAAAAAATCCCGTGTGAGAACTGCCAGGAATTGTACATATTTTGCACTTAACACTTCTCTTTTATAAATAAAGTAAGGTGTTTGAAGCAAAAACTTGTATATTAACAGTGATGTGAAATCCATTGTCATTTCATTACACAAATGTAAACTTTTATGGTCTGTAGTCAAAAAAATCCCGTGTGAGAACTGCCAGGAATTGTACATATTTTGCACTTGGCTCTTCTCTTTTATAAATAAAGTAAGGTGTTTGAAGCAAAAACTTGTATATTAACAGTGATGTGA…	668
mP_RRAGD	CACCCTTCTCTTTTATAAATAAAGTAAGCACTTTGAAGCAAAAACTATAATATTAACAGTGATGTGAAATCCATTGTCATTTCATTACACAAATGTAAACTTTTATGGTCTGTAGTCAAAAAAATCCCGTGTGAGAACTGCCAGGAATATAACATATTTTGCACTTAACACTTCTCTTTTATAAATAAAGTAAGCACTTTGAAGCAAAAACTATAATATTAACAGTGATGTGAAATCCATTGTCATTTCATTACACAAATGTAAACTTTTATGGTCTGTAGTCAAAAAAATCCCGTGTGAGAACTGCCAGGAATATAACATATTTTGCACTTGGCTCTTCTCTTTTATAAATAAAGTAAGCACTTTGAAGCAAAAACTATAATATTAACAGTGATGTGA…	668
SNAPC1	CACCATAACTATTTTGTATCTACAGTCGGATAATGGATTTTTTATTTTGTATATTTATTCTATTTTGTATATTGTTAAGTGCAATAAAGTTTTTGCCTTGCTAACAATAACTATTTTGTATCTACAGTCGGATAATGGATTTTTTATTTTGTATATTTATTCTATTTTGTATATTGTTAAGTGCAATAAAGTTTTTGCCTTGCTGGCTATAACTATTTTGTATCTACAGTCGGATAATGGATTTTTTATTTTGTATATTTATTCTATTTTGTATATTGTTAAGTGCAATAAAGTTTTTGCCTTGCTTCAGATAACTATTTTGTATCTACAGTCGGATAATGGATTTTTTATTTTGTATATTTATTCTATTTTGTATATTGTTAAGTGCAATAAAGTTTT…	412
mSNAPC1	CACCATAACTATTTTGTATCTACAGTCGGATAATGGATTTTTTATTTTGTATATTTATTCTATTTTGTACAGAAATTTTATGATGTAATTGTTTGCCTTGCTAACAATAACTATTTTGTATCTACAGTCGGATAATGGATTTTTTATTTTGTATATTTATTCTATTTTGTACAGAAATTTTATGATGTAATTGTTTGCCTTGCTGGCTATAACTATTTTGTATCTACAGTCGGATAATGGATTTTTTATTTTGTATATTTATTCTATTTTGTACAGAAATTTTATGATGTAATTGTTTGCCTTGCTTCAGATAACTATTTTGTATCTACAGTCGGATAATGGATTTTTTATTTTGTATATTTATTCTATTTTGTACAGAAATTTTATGATGTAATTGTT…	412
TOB1	CACCAGATTTTTGCTATATATTATGGAAGAAAAATGTAATCGTAAATATTAATTTTGTACCTATATTGTGCAATACTTGAAAAAAACGGTATAAAAGAACAAGATTTTTGCTATATATTATGGAAGAAAAATGTAATCGTAAATATTAATTTTGTACCTATATTGTGCAATACTTGAAAAAAACGGTATAAAAGGGCTAGATTTTTGCTATATATTATGGAAGAAAAATGTAATCGTAAATATTAATTTTGTACCTATATTGTGCAATACTTGAAAAAAACGGTATAAAAGTCAGAGATTTTTGCTATATATTATGGAAGAAAAATGTAATCGTAAATATTAATTTTGTACCTATATTGTGCAATACTTGAAAAAAACGGTATAAAAGGTTT	392
mTOB1	CACCAGATTTTTGCTATATATTATGGAAGAAAAATGTAATCGTAAATAATATTCTTACAGGAAATCGAACTAATGTATTAATTTCATGGTATAAAAGAACAAGATTTTTGCTATATATTATGGAAGAAAAATGTAATCGTAAATAATATTCTTACAGGAAATCGAACTAATGTATTAATTTCATGGTATAAAAGGGCTAGATTTTTGCTATATATTATGGAAGAAAAATGTAATCGTAAATAATATTCTTACAGGAAATCGAACTAATGTATTAATTTCATGGTATAAAAGTCAGAGATTTTTGCTATATATTATGGAAGAAAAATGTAATCGTAAATAATATTCTTACAGGAAATCGAACTAATGTATTAATTTCATGGTATAAAAGGTTT	392
mmiR_TOB1	CACCAGATTTTTGCTATATATTATGGAAGAAAAATGTAATCGTAAATATTAATTTTGTACCTATATTGACGAATACTTGAAAAAAACGGTATAAAAGAACAAGATTTTTGCTATATATTATGGAAGAAAAATGTAATCGTAAATATTAATTTTGTACCTATATTGACGAATACTTGAAAAAAACGGTATAAAAGGGCTAGATTTTTGCTATATATTATGGAAGAAAAATGTAATCGTAAATATTAATTTTGTACCTATATTGACGAATACTTGAAAAAAACGGTATAAAAGTCAGAGATTTTTGCTATATATTATGGAAGAAAAATGTAATCGTAAATATTAATTTTGTACCTATATTGACGAATACTTGAAAAAAACGGTATAAAAGGTTT	392
mP_TOB1	CACCAGATTTTTGCTATATATTATGGAAGAAAAATGTAATCGTAAATATTAATTTATAACCTATATTGTGCAATACTTGAAAAAAACGGTATAAAAGAACAAGATTTTTGCTATATATTATGGAAGAAAAATGTAATCGTAAATATTAATTTATAACCTATATTGTGCAATACTTGAAAAAAACGGTATAAAAGGGCTAGATTTTTGCTATATATTATGGAAGAAAAATGTAATCGTAAATATTAATTTATAACCTATATTGTGCAATACTTGAAAAAAACGGTATAAAAGTCAGAGATTTTTGCTATATATTATGGAAGAAAAATGTAATCGTAAATATTAATTTATAACCTATATTGTGCAATACTTGAAAAAAACGGTATAAAAGGTTT	392
VLDLR	CACCCTTGACCGTTTTTATATTACTTTTGTAAATATTCTTGTCCACATTCTACTTCAGCTTTGGATGTGGTTACCGAGTATCTGTAACCCTTGAATTTCTAGACAGTATTGCCACCTCTGGCCAAATATGCACTTTCCCTAGAAAGCCATATTCCAGCAGTGAAACTTGTGCTATAGTGTATACCACCTGTACATACATTGTATAGGCCATCTGTAAATATCCCAGAGAACAATCACTATTCTTAAGCACTTTGAAAATATTTCTATGTAAATTATTGTAAACTTTTTCAATGGTTGGGACAATGGCAATAGGACAAAACGGGTTACTAAGATGAACACTTGACCGTTTTTATATTACTTTTGTAAATATTCTTGTCCACATTCTACTTCAGCTTTGGA…	1340
mVLDLR	CACCCTTGACCGTTTTTATATTACTTTTGTAAATATTCTTGTCCACATTCTACTTCAGCTTTGGATGTGGTTACCGAGTATCTGTAACCCTTGAATTTCTAGACAGTATTGCCACCTCTGGCCAAATATGCACTTTCCCTAGAAAGCCATATTCCAGCAGTGAAACTTGTGCTATAGTGTATACCACCTGTACATACATTGTATAGGCCATCTGTAAATATCCCTTAAAGTGTCGAACCTCAAATATTAATACAAACGTATTTCTATGTAAATTATTGTAAACTTTTTCAATGGTTGGGACAATGGCAATAGGACAAAACGGGTTACTAAGATGAACACTTGACCGTTTTTATATTACTTTTGTAAATATTCTTGTCCACATTCTACTTCAGCTTTGGA…	1340
mPa_VLDLR	CACCCTTGACCGTTTTTATATTACTTTATAAAATATTCTTGTCCACATTCTACTTCAGCTTTGGATGTGGTTACCGAGTATCTGTAACCCTTGAATTTCTAGACAGTATTGCCACCTCTGGCCAAATATGCACTTTCCCTAGAAAGCCATATTCCAGCAGTGAAACTTGTGCTATAGTGTATACCACCATAACATACATTGTATAGGCCATCATAAAATATCCCAGAGAACAATCACTATTCTTAAGCACTTTGAAAATATTTCTAATAAAATTATTGTAAACTTTTTCAATGGTTGGGACAATGGCAATAGGACAAAACGGGTTACTAAGATGAACACTTGACCGTTTTTATATTACTTTATAAAATATTCTTGTCCACATTCTACTTCAGCTTTGGA…	1340
ZC3H12C	CACCATTTCTTGATACTGCACTATAGAGAAATGGTGATGGAGGAGTTGTAAATGGTAACTTAAAATTTTTGTAAGATATTGTATATTTTCCATTTTCCTGAAGGTAGTTTTCTTGGGGGGGCCTGTTATATTATTAAGAACAATTTCTTGATACTGCACTATAGAGAAATGGTGATGGAGGAGTTGTAAATGGTAACTTAAAATTTTTGTAAGATATTGTATATTTTCCATTTTCCTGAAGGTAGTTTTCTTGGGGGGGCCTGTTATATTATTAAGGGCTATTTCTTGATACTGCACTATAGAGAAATGGTGATGGAGGAGTTGTAAATGGTAACTTAAAATTTTTGTAAGATATTGTATATTTTCCATTTTCCTGAAGGTAGTTTTCTTGGGGGGGCC…	556
mZC3H12C	CACCATTTCTTGATTTGGGCTAGGGTAATTAATGAATAGAACCATAATTTGATAGAGCGGGAAAATTTTTGTAAGATATTGTATATTTTCCATTTTCCTGAAGGTAGTTTTCTTGGGGGGGCCTGTTATATTATTAAGAACAATTTCTTGATTTGGGCTAGGGTAATTAATGAATAGAACCATAATTTGATAGAGCGGGAAAATTTTTGTAAGATATTGTATATTTTCCATTTTCCTGAAGGTAGTTTTCTTGGGGGGGCCTGTTATATTATTAAGGGCTATTTCTTGATTTGGGCTAGGGTAATTAATGAATAGAACCATAATTTGATAGAGCGGGAAAATTTTTGTAAGATATTGTATATTTTCCATTTTCCTGAAGGTAGTTTTCTTGGGGGGGCC…	556
ZIC2	CACCTTATGAGGCAACCTGATTGTAAACTTCATGTAACTATAGACTGGAAAAAATGAGCCGTGCCAAAGTCTCCCTTCTGTTTCTTCAGCACATTGACCCATAGCACACACATACACACCACCACCAACAACGCTTGTGAATGTATTTTTCTGTTAGCTGGGTTTACATGTGATGTTTTAGTGCTTTTGCAAGTTCAATTTGTTAGTTCCTGTATGAAAGATTGTGGGGGAAAAATAAACGTCGTGCCGTTAGCTTTTTCCGTAATAACACCCTTCCTTCTGTAAATACCCGTTACCATATTTATCCATTTGTAATTAAATTATGGTATTAACTAACATTATGAGGCAACCTGATTGTAAACTTCATGTAACTATAGACTGGAAAAAATGAGCCGTGCC…	1340
mZIC2	CACCTTATGAGGCAACCTGATTGTAAACTTCATGTCGATAGTTCTTAACCCAACCACCAGCTATTGCGACTCTGACGATCCGATGATTACAGGCAATATTATAGCACACACATACACACCACCACCAACAACGCTTGTGAATGTATTTTTCTGTTAGCTGGGTTTACATGTGATGTTTTAGTGCTTTTGCAAGTTCAATTTGTTAGTTCCTGTATGAAAGATTGTGGGGGAAAAATAAACGTCGTGCCGTTAGCTTTTTCCGTAATAACACCCTTCCTTCTGTAAATACCCGTTACCATATTTATCCATTTGTAATTAAATTATGGTATTAACTAACATTATGAGGCAACCTGATTGTAAACTTCATGTCGATAGTTCTTAACCCAACCACCAGCTATT…	1340
ZNF367	CACCACTCCGACAGTAGCTTGGACACTGACTCTTCCACTGTACAAAAGTACTGCCCAGCATACTTAAAAAGTAGATCCTTGGGCATAAGCTAAGCACCTTATTTGCTTATCATAGGCTGCTATTCTGTAGAAATTTATGAAGAATGTTATTGCCCCAGAATATGGGGTGAGAGAGAACTGCACTTTTTTAATATGGAAATGAATTCATCGTAAAGTTTAAAATATTTTGTAAATATGGACTGCACAGTACAGGGTAGAAAACTACATATTGAACAACTCCGACAGTAGCTTGGACACTGACTCTTCCACTGTACAAAAGTACTGCCCAGCATACTTAAAAAGTAGATCCTTGGGCATAAGCTAAGCACCTTATTTGCTTATCATAGGCTGCTATTCTGT…	1088
mZNF367	CACCACTCCGACAGTAGCTTGGACACTGACTCTTCCACTGTACAAAAGTACTGCCCAGCATACTTAAAAAGTAGATCCTTGGGCAACAAGACGTAGTGTTGACTCGCTAGATCTCATGTATATTTACATATTCTTTATGAAGAATGTTATTGCCCCAGAATATGGGGTGAGAGAGAACTGCACTTTTTTAATATGGAAATGAATTCATCGTAAAGTTTAAAATATTTTGTAAATATGGACTGCACAGTACAGGGTAGAAAACTACATATTGAACAACTCCGACAGTAGCTTGGACACTGACTCTTCCACTGTACAAAAGTACTGCCCAGCATACTTAAAAAGTAGATCCTTGGGCAACAAGACGTAGTGTTGACTCGCTAGATCTCATGTATATTTACA…	1088

## Sheet: LRIG3 control
LRIG3 control: Primers used to generate 4xLRIG3 miRNA seed control. Control was assembled as described in Li et al 2018.
Name	Sequence
new4XLRIG_WT_M1_FP	GCGTCTCTCACCCCAAAGGAAAAGCTTAACATACTACCTCAAGTGAACAAC AAG AGA CGC
new4XLRIG_WT_M2_FP	GCGTCTCTAACACCAAAGGAAAAGCTTAACATACTACCTCAAGTGAACGGC TAG AGA CGC
new4XLRIG_WT_M3_FP	GCGTCTCTGGCTCCAAAGGAAAAGCTTAACATACTACCTCAAGTGAACTCA GAG AGA CGC
new4XLRIG_WT_M4_FP	GCGTCTCTTCAGCCAAAGGAAAAGCTTAACATACTACCTCAAGTGAACGTT TAG AGA CGC
new4XLRIG_WT_M1_RP	GCGTCTCTTGTTGTTCACTTGAGGTAGTATGTTAAGCTTTTCCTTTGGGGTGAGAGACGC
new4XLRIG_WT_M2_RP	GCGTCTCTAGCCGTTCACTTGAGGTAGTATGTTAAGCTTTTCCTTTGGTGTTAGAGACGC
new4XLRIG_WT_M3_RP	GCGTCTCTCTGAGTTCACTTGAGGTAGTATGTTAAGCTTTTCCTTTGGAGCCAGAGACGC
new4XLRIG_WT_M4_RP	GCGTCTCTAAACGTTCACTTGAGGTAGTATGTTAAGCTTTTCCTTTGGCTGAAGAGACGC
new4XLRIG_mutM1_FP	GCGTCTCTCACCCCAAAGGAAAAGCTTAACATAGTGCGTAAAGTGAACAAC AAG AGA CGC
new4XLRIG_mutM2_FP	GCGTCTCTAACACCAAAGGAAAAGCTTAACATAGTGCGTAAAGTGAACGGC TAG AGA CGC
new4XLRIG_mutM3_FP	GCGTCTCTGGCTCCAAAGGAAAAGCTTAACATAGTGCGTAAAGTGAACTCA GAG AGA CGC
new4XLRIG_mutM4_FP	GCGTCTCTTCAGCCAAAGGAAAAGCTTAACATAGTGCGTAAAGTGAACGTT TAG AGA CGC
new4XLRIG_mut_M1_RP	GCGTCTCTTGTTGTTCACTTTACGCACTATGTTAAGCTTTTCCTTTGGGGTGAGAGACGC
new4XLRIG_mut_M2_RP	GCGTCTCTAGCCGTTCACTTTACGCACTATGTTAAGCTTTTCCTTTGGTGTTAGAGACGC
new4XLRIG_mut_M3_RP	GCGTCTCTCTGAGTTCACTTTACGCACTATGTTAAGCTTTTCCTTTGGAGCCAGAGACGC
new4XLRIG_mut_M4_RP	GCGTCTCTAAACGTTCACTTTACGCACTATGTTAAGCTTTTCCTTTGGCTGAAGAGACGC
